# Supplementary material for: From sequencing to validation: NGS-based exploration of plasma miRNA in papillary thyroid carcinoma
Source: Front Oncol. 2024 Aug 7;14:1410110. doi: 10.3389/fonc.2024.1410110 (PMC11335555; doi:10.3389/fonc.2024.1410110)
Supplement: Supplementary file 6 [file Table_5.xlsx]

## Sheet: 000 miRNA_expression
miRNA_id	10290017-S_Tpm	10290018-S_Tpm	1029013-S_Tpm	1029014-S_Tpm	1029015-S_Tpm	1029016-S_Tpm	0325001-s_Tpm	0325002-s_Tpm	0325003-s_Tpm	0325004-s_Tpm	0325007-s_Tpm	0325008-s_Tpm	0325009-s_Tpm	0325010-s_Tpm	0325011-s_Tpm	0325012-s_Tpm	0325014-s_Tpm	0325015-s_Tpm	0325016-s_Tpm	0325017-s_Tpm	0325019-s_Tpm	0325020-s_Tpm	RA-22-52-2_Tpm	0325013-s_Tpm	220120001-S_Tpm	220120003-S_Tpm	RA-22-36-2_Tpm	RA-22-37-1_Tpm	RA-22-38-2_Tpm	RA-22-41-1_Tpm	RA-22-42-1_Tpm	RA-22-43-2_Tpm	RA-22-45-1_Tpm	RA-22-47-2_Tpm	RA-22-50-2_Tpm	RA-22-51-2_Tpm	RA-22-53-2_Tpm	RA-22-54-2_Tpm	RA-22-55-2_Tpm	RA-22-56-2_Tpm	10290017-S_count	10290018-S_count	1029013-S_count	1029014-S_count	1029015-S_count	1029016-S_count	0325001-s_count	0325002-s_count	0325003-s_count
hsa-let-7a-2-3p	0	0	0	0	0	0	0	0	0	0	0	0	0	0	0	0	0	0	0	0	0	0	0	0	0	0	0	0	0	0	0	0	0	0	0	0	0	0	0	0.282259	0	0	0	0	0	0	0	0	0
hsa-let-7a-3p	0	0	0	0.375126	0	2.30473	0	3.04436	0	0	0	0	0	4.61266	0	0	0	0	3.31198	0	0	5.46208	0	0	7.6722	8.26605	37.1721	47.4885	0	0	12.7969	3.39907	0	0	0	0.10796	41.4856	42.0396	41.2937	159.095	0	0	0	3	0	21	0	37	0
hsa-let-7a-5p	3932.2	5182.97	7102.35	5377.58	6664.82	4699.44	19964	3495.42	16430.5	9850.04	10201.7	11405.8	9520.35	11139.7	12831	14300	13039.5	9960.17	12025.5	10838.5	5584.11	8950.21	13160.1	10995.5	8060.02	4133.84	9703.54	10521.7	14666.1	7382.91	12047.1	10742.9	10238.8	6998.96	11389.3	9246.54	32110	14064.8	17680.2	22128.4	13736	14209	17483	43006	42623	42820	13025	42482	16967
hsa-let-7b-3p	12.0233	0	0	1.62557	1.72001	2.08521	32.1877	7.24064	6.77976	0.323882	12.8498	22.0553	0	25.0404	0	54.8796	26.8616	7.54698	5.17496	3.57805	3.72054	5.09806	0.985028	0	30.0989	2.06684	15.2056	47.4885	5.75549	0	0	7.76893	0	0	2.52757	15.9777	18.4885	0	39.8575	16.0931	42	0	0	13	11	19	21	88	7
hsa-let-7b-5p	23627.8	36138.1	59510.2	41524.5	39923.1	46720.6	43019.6	43568.8	48661	31319.3	41719.1	54307.3	32802.8	25308	35048.7	28494.3	25880.7	25305.3	30709.2	41128.6	23952.5	37342.2	65498.9	40685.2	11085.3	12058.5	28336.8	39785.2	32335.3	25813.2	26208.4	30381.2	29560.6	30478.9	31269.4	46749	32954.6	70789.3	26130.4	19466.6	82537	99072	146489	332083	255317	425705	28067	529519	50250
hsa-let-7c-3p	0	0	0	0	0	0	0	0	0	0	0	0	0	0	0	0	0	0	0	0	0	0	0	0	0	0	0	0	8.05802	0	0	0	0	0	0	0	13.5282	0	0.359142	18.7751	0	0	0	0	0	0	0	0	0
hsa-let-7c-5p	335.508	293.637	282.339	308.605	237.208	238.265	2677.7	221.333	3070.73	3079.17	435.976	939.755	1273.27	4038.11	1644.46	2818.45	932.747	579.907	333.271	790.309	283.856	816.039	51479.5	1446.29	201.545	306.86	506.888	330.938	469.645	322.308	714.074	280.651	435.179	454.562	1571.81	1144.99	25382.1	1779.86	1652.83	24885	1172	805	695	2468	1517	2171	1747	2690	3171
hsa-let-7d-3p	92.465	86.085	188.903	61.1458	99.2929	130.491	381.654	113.793	346.679	122.117	146.74	258.247	167.575	177.261	182.996	537.034	181.547	183.564	116.335	170.942	117.963	123.079	176.289	171.437	707.915	375.052	598.129	690.071	534.107	96.8504	138.207	81.0876	81.544	161.433	336.094	94.0307	113.635	60.478	155.839	124.227	323	236	465	489	635	1189	249	1383	358
hsa-let-7d-5p	70.1359	94.8393	132.842	120.041	174.818	146.954	378.59	251.118	506.463	224.152	448.482	376.343	478.785	284.012	299.562	160.718	529.359	335.479	550.002	420.199	196.751	265.094	569.74	318.503	269.415	143.615	302.444	411.074	333.817	236.57	186.836	464.676	292.893	212.412	181.946	117.134	2620.37	424.821	280.798	2096.04	245	260	327	960	1118	1339	247	3052	523
hsa-let-7e-3p	0	0	0	0	0	0	0	0	0	0	1.60623	0	0	0	0	0	0	0	0	0	0	0	0	0	0	2.06684	0	0	5.75549	0	0	0	0	0	0	0	0	0	0	0	0	0	0	0	0	0	0	0	0
hsa-let-7e-5p	42.0816	9.84863	99.936	51.3924	24.3932	61.7886	594.707	31.5132	668.182	114.667	89.9488	220.954	155.604	187.144	344.685	384.157	223.692	55.5075	23.3911	151.463	34.7981	112.519	1040.5	169.756	41.3122	49.5937	314.272	142.465	302.737	82.562	74.2229	65.5497	63.2379	93.4611	73.2828	140.128	3636.77	90.1639	343.277	3324.05	147	27	246	411	156	563	388	383	690
hsa-let-7f-1-3p	0	0	0	1.87563	0	0	0	0	0	0	1.03255	5.81464	0	0	0	0	0	0	0	0	0	0	0	0	2.36077	3.09896	0	0	0	0	0	0	0	0	0	0	20.2917	0	0.359142	11.1523	0	0	0	15	0	0	0	0	0
hsa-let-7f-2-3p	0	0	0	0	0	0.10976	0	0	0	0	0	0	0	0	0	0	0	0	0	0	0	0	0.492514	0	0	0	0	22.2608	0	0	0	0	0	0	0	0	7.66569	0.184429	0	0.282259	0	0	0	0	0	1	0	0	0
hsa-let-7f-5p	3839.44	8615.42	7079.6	6351.03	7256.51	3962.59	14142.6	3041.23	12309.1	7843.36	7133.26	8482.46	8817.13	6206.75	9883.03	10756.4	10024.5	6279.89	9310.07	6830.13	3961.51	6483.89	19229.8	7444.07	2773.53	2171.79	6263.45	5501.27	7278.35	5976.19	11010.6	9180.87	9252.76	6491.3	7189.39	5358.56	36398.9	9019.15	11362.6	30748.2	13412	23619	17427	50791	46407	36106	9227	36962	12711
hsa-let-7g-3p	22.6153	0	0	0	1.56365	0.987726	0	1.15192	0	3.88689	4.9334	0	0	0	0	0	0	0	1.03499	0	0	0	0.492514	0	4.13117	1.03342	0	0	2.30253	0	0	0	0	44.6057	0	0	0	0	0	0	79	0	0	0	10	9	0	14	0
hsa-let-7g-5p	1860.75	1924.87	2996.45	1866.76	2674.5	1998.85	3097.68	2476.3	2361.88	2477.33	2433.78	2867.99	3341.02	2210.15	3617.3	2575.42	3645.31	2472.76	3688.55	2405.91	2258.59	2976.85	4181.7	2839.64	925.69	1816.37	5070.58	4618.28	4880.63	2426.04	2275.32	2734.65	3396.56	2944.02	2213.67	3977.47	6201.68	9267.7	5398.36	4415.13	6500	5277	7376	14929	17104	18213	2021	30096	2439
hsa-let-7i-3p	0	0	0	0	2.65823	0	0	1.72789	0	0	0.344155	0	0	0	0	0	9.26275	0	0	0	0	4.36972	0.985028	0	1.47533	10.3316	15.2056	0	12.6614	0	0	0	0	0	0	0	41.9373	0	0	34.1623	0	0	0	0	17	0	0	21	0
hsa-let-7i-5p	9805.58	14464.1	21550	20897.1	17267.6	13397	13298.1	10292.9	11797.8	8473.06	10679.7	10743.5	12500.8	8671.26	15653.7	13229.9	12255.4	7049.69	11738.2	8861.55	7685.78	10914	36402.3	11619.1	5239.87	10805.2	12275.2	12747.8	14081.3	9542.21	12630.7	13836.9	14390	11627.4	9178.16	13913.7	34917.5	24225.1	18374.7	20515.2	34253	39653	53047	167120	110430	122070	8676	125096	12183
hsa-miR-1-3p	0	0	0	14.63	5.31646	39.5096	127.216	6.17099	84.2495	22.6742	8.03114	28.4714	35.908	104.775	115.312	0	67.6174	16.7982	2.27698	33.791	20.3536	11.2885	6186.38	22.6903	22.1317	56.8263	52.3777	40.069	81.7273	496.957	839.488	0.485581	130.637	227.28	2.52757	550.906	105858	422.609	1602.92	94411	0	0	0	117	34	360	83	75	87
hsa-miR-1-5p	0	0	0	0	0	0	0	0	0	0	0	0	0	0	0	0	0	0	0	0	0	0	0	0	0	0	0	0	0	0	0	0	0	0	0	0	62.229	0	0	37.5505	0	0	0	0	0	0	0	0	0
hsa-miR-100-3p	0	0	0	0	0	0	0	0	0	0	0	0	0	0	0	0	0	0	0	0	0	0	0	0	0	0	0	0	0	0	0	0	0	0	0	0	10.3711	0	0	0	0	0	0	0	0	0	0	0	0
hsa-miR-100-5p	0.286299	24.8041	0.812386	14.63	3.28374	4.4997	98.0973	8.31029	94.9008	143.496	17.898	26.6667	29.9236	36.9021	23.8147	86.2357	25.009	39.683	16.56	13.5162	5.47142	0	1.47754	73.1131	26.853	52.6927	0	0	2.30253	11.114	33.2712	5.34102	11.649	0	0	0.21592	597.938	11.8006	1.43614	118.862	1	68	2	117	21	41	64	101	98
hsa-miR-101-3p	1976.4	2991.45	1980.44	2549.87	1759.44	2030.24	1825.5	1717.59	1209.5	1540.23	1215.8	1653.74	2136.58	1474.09	2579.49	1493.51	1745.54	1220.43	1474.47	1628.32	1600.49	1409.59	3904.47	2490.88	1072.35	3741.22	6694.31	8116.12	7032.01	4464.68	2948.44	3978.15	4601.42	4282.22	2792.36	1605.32	4679.78	1679.92	1504.89	3074.47	6904	8201	4875	20392	11252	18499	1191	20875	1249
hsa-miR-101-5p	0	0	0	0	0	0	0	0	0	0	0	0	0	0	0	0	0	0	0	0	0	0	0	0	0	0	0	0	0	0	0	0	0	0	0	0	0	0	0	0	0	0	0	0	0	0	0	0	0
hsa-miR-103a-2-5p	0	0	0	0	0	0	0	0	0	2.59136	0	0	0	0	0	0	0	0	0	0	0	0	0	0	0	0	0	0	0	0	0	0	0	0	0	0	0	0	0	0	0	0	0	0	0	0	0	0	0
hsa-miR-103a-3p	917.207	953.5	973.766	1066.61	1230.61	987.519	2243.94	1805.47	2606.87	2042.63	4197.3	2559.61	2423.85	1316.6	2307.5	1528.79	4260.35	2203.01	3215.35	2665.1	1106.97	1534.49	985.842	1359.73	1095.07	1677.92	1907.59	1660.62	1669.08	2546.71	2119.19	4114.11	2563.65	2132.61	1660.26	153.947	2838.17	349.224	430.174	1905.33	3204	2614	2397	8530	7870	8998	1464	21943	2692
hsa-miR-103b	0	0	0	0	0	0	0	0	0	0	0	0	0	0	0	0	0	0	0	0	0	0	0	0	0	0	0	0	0	0	0	0	0	0	0	0	0	0	0	0	0	0	0	0	0	0	0	0	0
hsa-miR-105-3p	0	0	0	0	0	0	0	0	0	0	0	0	0	0	0	0	0	0	0	0	0	0	0	0	0	0	0	0	0	0	0	0	0	0	0	0	0	0	0	0	0	0	0	0	0	0	0	0	0
hsa-miR-105-5p	0	0	0	0	0	0	0	0	0	0	0	0	0	0	0	0	0	0	0	0	0	0	0	0	0	0	0	0	0	0	0	0	0	0	0	0	0	0	0	0	0	0	0	0	0	0	0	0	0
hsa-miR-106a-3p	0	0	0	0	0	0	0	0	0	0	0	0	0	0	0	0	0	0	0	0	0	0	0	0	0	0	0	0	0	0	0	0	0	0	0	0	0	0	0	0	0	0	0	0	0	0	0	0	0
hsa-miR-106a-5p	0.286299	0.364756	0	0	1.72001	0.768263	0	1.64561	0	0	2.17991	0	0	0	0	0	0	7.06011	3.31198	0	5.47142	0	0.492514	6.7227	0	0	0	0	1.15043	0	0	0.485581	0	0	0	0.32388	0	17.8852	0	0	1	1	0	0	11	7	0	20	0
hsa-miR-106b-3p	157.162	170.346	41.843	55.5189	80.2161	83.2993	70.5079	129.097	67.7863	49.8834	143.298	105.264	95.7571	74.4626	32.589	129.362	94.0154	94.7034	60.8583	89.4466	33.2661	34.9575	104.395	31.9345	150.495	20.6645	32.1027	59.3606	37.9859	107.964	66.5454	57.2956	42.4359	182.674	70.758	0	18.939	12.5381	0	13.6933	549	467	103	444	513	759	46	1569	70
hsa-miR-106b-5p	54.3911	0	39.4056	17.3809	21.735	16.2428	41.3841	27.7283	15.493	22.3503	20.422	8.62154	46.3815	7.90753	18.8006	0	25.9356	21.6674	25.4611	16.299	23.4175	20.756	0.492514	12.6055	6.78701	5.1658	27.0333	25.2277	9.20845	73.0359	0	24.2776	31.6193	21.2417	22.7425	13.8185	29.3101	45.3585	101.619	28.9393	190	0	97	139	139	148	27	337	16
hsa-miR-107	0	8.3896	0	3.5012	6.41104	3.8412	0	4.6077	64.8804	36.9266	18.1275	18.0452	5.98436	7.90753	10.0264	0	19.4515	5.59948	23.3911	14.7088	5.6902	2.54903	30.0384	7.56345	9.14778	14.4653	15.2056	11.8721	16.116	11.114	0	11.6532	10.8173	10.62	10.1075	0.21592	252.973	6.26905	46.6799	141.873	0	23	0	28	41	35	0	56	67
hsa-miR-10a-3p	0	0	0	0	0	1.42671	0	0	0	0	0.344155	0	0	0	0	70.562	0	2.67802	0.827994	0	0	4.73375	0	0	0.885199	33.0629	0	0	18.4169	12.702	0	0	0	0	0	0.10796	41.9373	0	0.359142	0.141308	0	0	0	0	0	13	0	0	0
hsa-miR-10a-5p	103.629	197.704	226.278	123.917	85.689	181.744	1169.49	76.0266	886.066	319.06	280.975	330.428	565.566	521.238	533.947	1089.75	561.316	360.555	91.2875	267.941	138.536	184.983	126.554	410.104	238.431	651.951	201.066	366.555	315.398	290.553	225.227	131.1	22.4663	227.28	561.001	11.6594	860.38	45.5428	41.6528	558.032	362	542	557	991	548	1656	763	924	915
hsa-miR-10b-3p	0	0	0	0	0	0	0	0	0	0	1.49151	13.4338	0	0	0	0	6.48405	3.89521	0	0	0	0	0	18.4882	0.590132	14.4653	16.8971	10.3887	0	0	0	0	0	0	30.3253	0	61.3268	0	0	45.0323	0	0	0	0	0	0	0	0	0
hsa-miR-10b-5p	110.214	136.423	149.498	165.181	109.926	215.547	1905.2	82.5268	984.841	312.905	303.004	519.903	622.421	635.238	572.802	905.509	734.526	336.696	95.6344	389.986	91.7006	146.384	4.92404	552.968	315.744	822.429	537.302	693.038	368.35	565.229	143.327	274.824	112.331	318.617	747.999	17.9209	2347.56	100.121	2.87271	1431.29	385	374	368	1321	703	1964	1243	1003	1017
hsa-miR-1178-3p	0	0	0	0	0	0	0	0	0	0	0	0	0	0	0	0	0	0	0	0	0	0	0	0	0	0	0	0	0	0	0	0	0	0	0	0	0	0	0	0	0	0	0	0	0	0	0	0	0
hsa-miR-1178-5p	0	0	0	0	0	0	0	0	0	0	0	0	0	0	0	0	0	0	0	0	0	0	0	0	0	0	0	0	0	0	0	0	0	0	0	0	0	0	0	0	0	0	0	0	0	0	0	0	0
hsa-miR-1179	0	0	0	0	0	0	0	0.822782	0	0	1.83567	0	0	0	0	0	0	1.70426	0	0	0	0	0	0	0	0	0	0	0	0	0	0	0	0	0	0	0	0	0	0	0	0	0	0	0	0	0	10	0
hsa-miR-1180-3p	75.0025	48.8788	175.497	91.4061	127.283	121.163	104.225	227.422	122.015	112.724	114.845	104.061	133.162	79.7338	186.756	86.2357	254.722	119.536	132.274	129.598	100.893	91.035	47.2731	110.929	40.1319	64.059	0	40.069	21.8715	15.8779	84.4616	32.0465	73.2234	57.3514	15.1626	62.7232	0	15.857	0	0	262	134	432	731	814	1104	68	2764	126
hsa-miR-1180-5p	0	0	0	0	0	0	0	1.15192	0	0	0	0	0	0	0	0	0	0	0	0	0	0	0	0	0	1.03342	0	0	0	0	0	0	0	0	0	0	0	0	0	0	0	0	0	0	0	0	0	14	0
hsa-miR-1181	0	0	0	0	0	0	0	0	0	0	0	0	0	0	0	0	0	0	0	0	0	0	0	0	0	0	0	0	0	0	0	0	0	0	0	0	0	0	0	0	0	0	0	0	0	0	0	0	0
hsa-miR-1182	0	0	0	0	0	0	0	0	0	0	0	0	0	0	0	0	0	0	0	0	0	0	0	0	0	0	0	0	0	0	0	0	0	0	0	0	0	0	0	0	0	0	0	0	0	0	0	0	0
hsa-miR-1183	0	0	0	0	0	0	0	0	0	0	0	0	0	0	0	0	0	0	0	0	0	0	0	0	0	0	0	0	0	0	0	0	0	0	0	0	0	0	0	0	0	0	0	0	0	0	0	0	0
hsa-miR-1184	0	0	0	0	0	0	0	0	0	0	0	0	0	0	0	0	0	0	0	0	0	0	0	0	0	0	0	0	0	0	0	0	0	0	0	0	0	0	0	0	0	0	0	0	0	0	0	0	0
hsa-miR-1185-1-3p	0	0	0	0	0	0	0	0	0	0	0.344155	0	0	0	0	0	0	0	0	0	0	0	0	0	0	0	0	0	0	0	0	0.485581	0	0	0	0	0	0	0	0	0	0	0	0	0	0	0	0	0
hsa-miR-1185-2-3p	0	0	0	0	0	0	0	0	0	0	0	0	0	0	0	0	0	0	0	0	0	0	0	0	0	0	0	0	0	0	0	0	0	0	0	0	0	0	0	0	0	0	0	0	0	0	0	0	0
hsa-miR-1185-5p	0	0	0	0	0	0	0	0	0	0	0	0	0	0	0	0	0	0	0	0	0	0	0	0	0	0	0	0	0	0	0	0	0	0	0	0	0	0	0	0	0	0	0	0	0	0	0	0	0
hsa-miR-1193	0	0	0	0	0	0	0	0	0	0	0	0	0	0	0	0	0	0	0	0	0	0	0	0	0	0	0	0	0	0	0	0	0	0	0	0	0	0	0	0	0	0	0	0	0	0	0	0	0
hsa-miR-1197	0	0	0	0	0	0	0	0	0	0	0	0	0	0	0	0	0	0	0	0	0	0	0	0	0	0	0	0	0	0	0	0	0	0	0	0	0	0	0	0	0	0	0	0	0	0	0	0	0
hsa-miR-1199-3p	0	0	0	0	0	0	0	0	0	0	0	0	0	0	0	0	0	0	0	0	0	0	0	0	0	0	0	0	0	0	0	0	0	0	0	0	0	0	0	0	0	0	0	0	0	0	0	0	0
hsa-miR-1199-5p	0	0	0	0	0	0	0	0	0	0	0	0	0	0	0	0	0	0	0	0	0	0	0	0	0	0	0	0	0	0	0	0	0	0	0	0	0	0	0	0	0	0	0	0	0	0	0	0	0
hsa-miR-1200	0	0	0	0	0	0	0	0	0	0	0	0	0	0	0	0	0	0	0	0	0	0	0	0	0	0	0	0	0	0	0	0	0	0	0	0	0	0	0	0	0	0	0	0	0	0	0	0	0
hsa-miR-1202	0	0	0	0	0	0	0	0	0	0	0	0	0	0	0	0	0	0	0	0	0	0	0	0	0	0	0	0	0	0	0	0	0	0	0	0	0	0	0	0	0	0	0	0	0	0	0	0	0
hsa-miR-1203	0	0	0	0	0	0	0	0	0	0	0	0	0	0	0	0	0	0	0	0	0	0	0	0	0	0	0	0	0	0	0	0	0	0	0	0	0	0	0	0	0	0	0	0	0	0	0	0	0
hsa-miR-1204	0	0	0	0	0	0	0	0	0	0	0	0	0	0	0	0	0	0	0	0	0	0	0	0	0	0	0	0	0	0	0	0	0	0	0	0	0	0	0	0	0	0	0	0	0	0	0	0	0
hsa-miR-1205	0	0	0	0	0	0	0	0	0	0	0	0	0	0	0	0	0	0	0	0	0	0	0	0	0	0	0	0	0	0	0	0	0	0	0	0	0	0	0	0	0	0	0	0	0	0	0	0	0
hsa-miR-1206	0	0	0	0	0	0	0	0	0	0	0	0	0	0	0	0	0	0	0	0	0	0	0	0	0	0	0	0	0	0	0	0	0	0	0	0	0	0	0	0	0	0	0	0	0	0	0	0	0
hsa-miR-1207-3p	0	0	0	0	0	0	0	0	0	0	0	0	0	0	0	0	0	0	0	0	0	0	0	0	0	0	0	0	0	0	0	0	0	0	0	0	0	0	0	0	0	0	0	0	0	0	0	0	0
hsa-miR-1207-5p	0	0	0	0	0	0	0	0	0	0	0	0	0	0	0	0	0	0	0	0	0	0	0	0	0	0	0	0	0	0	0	0	0	0	0	0	0	0	0	0	0	0	0	0	0	0	0	0	0
hsa-miR-1208	0	0	0	0	0	0	0	0	0	0	0	0	0	0	0	0	0	0	0	0	0	0	0	0	0	0	0	0	0	0	0	0	0	0	0	0	0	0	0	0	0	0	0	0	0	0	0	0	0
hsa-miR-122-3p	0	0	0	0	0	0	0	0	0	136.694	0.114718	0	0	0	0	3.92059	11.5784	0	0	0	0	0	84.205	0	3.24597	0	0	0	0	0	0	0	0	0	0	0.21592	1.80319	0.553169	1.43614	0	0	0	0	0	0	0	0	0	0
hsa-miR-122-5p	69400.6	14695.7	16764.4	38680.4	6019.03	7727.08	131778	3342.79	203108	271883	39311.8	52314.3	57802.9	69469.6	64427.1	217029	43773.8	42256.2	25920.9	50421.1	10845	79538.1	196932	36021.1	21337.5	163973	71224.6	24661.5	76606.3	16731.4	28824.1	62466.2	27678.4	21011.8	175151	459752	29144.7	116089	296940	231394	242431	40288	41267	309338	38493	70407	85975	40627	209740
hsa-miR-1224-3p	0	0	0	0	0	0	0	0	0	0	0	0	0	0	0	0	4.63138	2.19114	0	0	0	0	0	0	0	4.13238	0	0	0	0	0	0	0	0	0	0	0	0	0	0	0	0	0	0	0	0	0	0	0
hsa-miR-1224-5p	9.44689	0	0	4.00139	0.312714	6.9142	0	1.48102	6.77976	0	1.95038	9.22304	0	0	0	0	14.8202	1.70426	0	3.97548	9.62965	34.5935	0	0	2.36077	70.2582	0	14.8413	6.90592	19.0522	0	3.88428	0	0	0	0	0	0	0	0	33	0	0	32	2	63	0	18	7
hsa-miR-1225-3p	0	0	0	0	0	0	0	0	0	0	0	0	0	0	0	0	0	0	0	0	0	0	0	0	0	0	0	0	0	0	0	0	0	0	0	0	0	0	0	0	0	0	0	0	0	0	0	0	0
hsa-miR-1225-5p	0	0	0	0	0	0	0	0	17.4311	0	0	0	0	0	0	0	0	0	0	0	0	0	0	0	0	0	0	0	0	0	0	0	0	0	0	0	0	0	0	0	0	0	0	0	0	0	0	0	18
hsa-miR-1226-3p	0	0	0	1.25044	5.94197	2.41449	3.06396	13.5762	32.9241	9.71769	4.24501	11.2281	0	7.24826	0	3.92059	6.48405	4.86916	4.55397	10.7338	4.15823	0	0	0.840755	10.9182	3.09896	54.0693	13.3555	23.022	12.702	0	4.36986	0	0	73.2828	0	0	0	0	0	0	0	0	10	38	22	2	165	34
hsa-miR-1226-5p	0	0	0	0	0	0	0	0	0	0	0	0	0	0	0	0	0	0	0	0	0	0	0	0	0	0	0	0	0	0	0	0	0	0	0	0	0	0	0	0	0	0	0	0	0	0	0	0	0
hsa-miR-1227-3p	0	0	0	0	0	0	0	0	0	0	0.229437	0	0	0	0	0	0	2.67802	0.827994	0	0	0	0	0	1.47533	0	0	0	0	0	0	0	0	0	0	0	0	0	0	0	0	0	0	0	0	0	0	0	0
hsa-miR-1227-5p	0	0	0	0	0	0	0	0	0	0	0	0	0	0	0	0	0	0	0	0	0	0	0	0	0	0	0	0	0	0	0	0	0	0	0	0	0	0	0	0	0	0	0	0	0	0	0	0	0
hsa-miR-1228-3p	0	0	0	0	0	0	0	0.575962	28.0824	0	0	0	0	0	0	0	0	0	0	0	0	0	0	19.329	0	2.06684	0	8.90527	0	0	0	0	0	0	0	0	0	0	0	0	0	0	0	0	0	0	0	7	29
hsa-miR-1228-5p	0	0	0	0	0	1.42671	0	0.493689	10.6513	22.0264	0	6.01497	0	0	0	0	16.2098	0	0	0	0	0	0	0	0	0	16.8971	48.9719	9.20845	7.93814	0	0	0	0	7.57991	38.3248	4.5098	0	0	0	0	0	0	0	0	13	0	6	11
hsa-miR-1229-3p	0	0	0	0	1.40729	0	0	0	0	0	1.83567	0	0	0	16.2945	0	0	1.21719	0	0	0	0	0	0	0.885199	0	0	0	0	0	0	0	0	0	0	0	0	0	0	0	0	0	0	0	9	0	0	0	0
hsa-miR-1229-5p	0	0	0	0	0	0	0	0	0	0	0	0	0	0	0	0	0	0	0	0	0	0	0	0	0	0	0	0	0	0	0	0	0	0	0	0	0	0	0	0	0	0	0	0	0	0	0	0	0
hsa-miR-1231	0	0	0	0	0	0	0	0	0	0	0	0	0	0	0	0	0	0	0	0	0	0	0	0	0	0	0	0	0	0	0	0	0	0	0	0	0	0	0	0	0	0	0	0	0	0	0	0	0
hsa-miR-1233-3p	0	0	0	0	0	0	0	0	0	0	0	0	0	0	0	0	0	0	0	0	0	0	0	0	0	0	0	0	0	0	0	0	0	0	0	0	0	0	0	0	0	0	0	0	0	0	0	0	0
hsa-miR-1233-5p	0	0	0	0	0	0	0	0	0	0	0	0	0	0	0	0	0	0	0	0	0	0	0	0	0	0	0	0	0	0	0	0	0	0	0	0	0	0	0	0	0	0	0	0	0	0	0	0	0
hsa-miR-1234-3p	12.8822	0	0	0	0	0	0	0.411416	0	0	0.688396	0	0	0	0	0	7.87311	0.243438	0	0	0	0	0	18.4882	0	4.13238	0	0	0	0	0	0	0	0	0	0	0	0	0	0	45	0	0	0	0	0	0	5	0
hsa-miR-1236-3p	0	0	0	0	0	0	0	0	0	0	0.803114	0	0	0	0	0	0	0	0	0	0	0	0	0	0	0	0	0	0	0	0	0	0	0	0	0	0	0	0	0	0	0	0	0	0	0	0	0	0
hsa-miR-1236-5p	0	0	0	0	0	0	0	0	0	0	0	0	0	0	0	0	0	0	0	0	0	0	0	0	0	0	0	0	0	0	0	0	0	0	0	0	0	0	0	0	0	0	0	0	0	0	0	0	0
hsa-miR-1237-3p	0	0	0	0.625192	0.312714	0	26.0551	1.2342	0	0	0.803114	0	0	11.2024	0	0	0	8.03406	2.27698	7.15571	0	6.55444	0	0	0	2.06684	0	0	0	0	0	0	0	0	25.2701	0	0	0	0	0	0	0	0	5	2	0	17	15	0
hsa-miR-1237-5p	0	0	0	0	0	0	0	0	0	0	0	0	0	0	0	0	0	0	0	0	0	0	0	0	0	0	0	0	0	0	0	0	0	0	0	0	0	0	0	0	0	0	0	0	0	0	0	0	0
hsa-miR-1238-3p	0	0	0	0	0	0.987726	0	0	0	0	0	0	0	0	0	0	0	0.486877	0	0	1.96966	0	0	0	0	0	0	0	0	0	0	0	0	0	0	0	0	0	0	0	0	0	0	0	0	9	0	0	0
hsa-miR-1238-5p	0	0	0	0	0	0	0	0	0	0	0	0	0	0	0	0	0	0	0	0	0	0	0	0	0	0	0	0	0	0	0	0	0	0	0	0	0	0	0	0	0	0	0	0	0	0	0	0	0
hsa-miR-124-3p	0	0	0	0	0	0	21.4569	0.822782	0	21.7026	2.06519	0	0	0	0	0	0	0	1.65599	0	0	0	0	30.2538	0	0	0	0	0	0	0	0	0	0	0	0	0	0.184429	0	0	0	0	0	0	0	0	14	10	0
hsa-miR-124-5p	0	0	0	0	0	0	0	0	0	0	0	0	0	0	0	0	0	0	0	0	0	0	0	0	0	0	0	0	0	0	0	0	0	0	0	15.2219	0	0	0	0	0	0	0	0	0	0	0	0	0
hsa-miR-1243	0	0	0	0	0	0	0	0	0	0	0	0	0	0	0	0	0	0	0	0	0	0	0	0	0	0	0	0	0	0	0	0	0	0	0	0	0	0	0	0	0	0	0	0	0	0	0	0	0
hsa-miR-1244	0	0	0	0	0	0	0	0	0	0	0	0	0	0	0	0	0	0	0	0	0	0	0	0	0	0	0	0	0	0	0	0	0	0	0	0	0	0	0	0	0	0	0	0	0	0	0	0	0
hsa-miR-1245a	0	0	0	0	0	0	0	0	0	0	0	0	0	0	0	0	0	0	0	0	0	0	0	0	0	0	0	0	0	0	0	0	0	0	0	0	0	0	0	0	0	0	0	0	0	0	0	0	0
hsa-miR-1245b-3p	0	0	0	0	0	0	0	0	0	0	0	0	0	0	0	0	0	0	0	0	0	0	0	0	0	0	0	0	0	0	0	0	0	0	0	0	0	0	0	0	0	0	0	0	0	0	0	0	0
hsa-miR-1245b-5p	0	0	0	0	0	0	0	0	0	0	0	0	0	0	0	0	0	0	0	0	0	0	0	0	0	0	0	0	0	0	0	0	0	0	0	0	0	0	0	0	0	0	0	0	0	0	0	0	0
hsa-miR-1246	0	0	0	0	0	0	1.53428	0	0	0	0	0	0	0	0	0	1.38965	0	0	0	0	0	0	0	0	0	0	0	0	0	0	0	0	0	0	0	0	0	0	0	0	0	0	0	0	0	1	0	0
hsa-miR-1247-3p	0	0	0	0	0	0	0	0	0	0	0	0	0	0	0	0	0	0	0	0	0	0	0	0	0	0	0	0	0	0	0	0	0	0	0	0	0	0	0	0	0	0	0	0	0	0	0	0	0
hsa-miR-1247-5p	51.2421	0	32.9058	1.50051	0.625427	7.24342	42.9184	7.98115	169.467	31.4199	4.58925	8.22063	13.4657	0	12.5343	0	43.0715	5.84291	6.00309	11.1312	8.09768	3.27736	0	0	0.885199	6.19921	10.1388	0	0	4.76383	0	0	0	16.9937	0	0	0	0	0	0	179	0	81	12	4	66	28	97	175
hsa-miR-1248	0	0	0	0.625192	1.56365	0	10.7308	0.575962	11.6215	0.323882	0	0.200584	0	27.0175	2.50616	0	0.926041	1.46063	0	0	0.875375	1.09236	0.492514	1.68067	0.590132	0	0	0	0	0	0	0	0	0	0	0.647761	0	0.368739	0.359142	0.282259	0	0	0	5	10	0	7	7	12
hsa-miR-1249-3p	0	0	0	0	0	2.19497	6.13252	0	0.967891	3.23913	0.344155	3.80957	13.4657	0	0	0	0	0	1.03499	0	2.18857	0	0	41.1786	0	0	0	0	0	0	0	0	0	0	0	0	0	0	0	0	0	0	0	0	0	20	4	0	1
hsa-miR-1249-5p	0	0	0	0	0	0	0	0	0	0	0	0	0	0	0	0	0	0	0	0	0	0	0	0	0	0	0	0	0	0	0	0	0	0	0	0	0	0	0	0	0	0	0	0	0	0	0	0	0
hsa-miR-1250-3p	0	0	0	0	0	0	0	0	0	0	0	0	0	0	0	0	0	0	0	0	0	0	0	0	0	0	0	0	0	0	0	0	0	0	0	0	0	0	0	0	0	0	0	0	0	0	0	0	0
hsa-miR-1250-5p	0	0	0	0.875314	0	0	0	0	0	0	2.29462	4.01015	0	0	0	0	0	0	0	0	0	0	0	0	2.9509	0	0	0	0	0	0	0	0	0	0	0	0	0	0	0	0	0	0	7	0	0	0	0	0
hsa-miR-1251-3p	0	0	0	0	0	0	0	0	0	0	0	0	0	0	0	0	0	0	0	0	0	0	0	0	0	0	0	0	0	0	0	0	0	0	0	0	0	0	0	0	0	0	0	0	0	0	0	0	0
hsa-miR-1251-5p	0	0	0	0	0	0	0	0	0	0	0	0	0	0	0	0	0	0	0	0	0	0	0	0	0	0	0	0	0	0	0	0	0	0	0	0	0	0	0	0	0	0	0	0	0	0	0	0	0
hsa-miR-1252-3p	0	0	0	0	0	0	0	0	0	0	0	0	0	0	0	0	0	0	0	0	0	0	0	0	0	0	0	0	0	0	0	0	0	0	0	0	0	0	0	0	0	0	0	0	0	0	0	0	0
hsa-miR-1252-5p	0	0	0	0	0	0	0	0	0	0	0	0	0	0	0	0	0	0	0	0	0	0	0	0	0	0	0	0	0	0	0	0	0	0	0	0	0	0	0	0	0	0	0	0	0	0	0	0	0
hsa-miR-1253	0	0	0	0	0	0	0	0	0	0	0	0	0	0	0	0	0	0	0	0	0	0	0	0	0	0	0	0	0	0	0	0	0	0	0	0	0	0	0	0	0	0	0	0	0	0	0	0	0
hsa-miR-1254	0	0	0	0	0	0	0	0	0	0	0	0	0	0	0	0	0	0	0	0	0	0	0	0	0	0	0	0	0	0	0	0	0	0	0	0	0	0	0	0	0	0	0	0	0	0	0	0	0
hsa-miR-1255a	0	0	0	0	0	0	0	0	0	0	0	0	0	0	0	0	0	2.92146	0	0	0	0	0	0	0	0	0	0	0	0	0	0	0	0	0	0	0	0	0	0	0	0	0	0	0	0	0	0	0
hsa-miR-1255b-2-3p	0	0	0	0	0	0	0	0	0	0	0	0	0	0	0	0	0	0	0	0	0	0	0	0	0	0	0	0	0	0	0	0	0	0	0	0	0	0	0	0	0	0	0	0	0	0	0	0	0
hsa-miR-1255b-5p	5.15289	6.20106	5.28124	3.12607	2.97094	4.17048	0	2.38612	0.967891	1.61972	4.35973	4.01015	0	3.29487	2.50616	3.92059	1.38965	5.59948	5.17496	2.38537	3.72054	1.09236	1.9695	5.04202	2.0657	4.13238	5.06941	0	2.30253	1.58794	2.55821	2.91349	5.82452	16.9937	5.05515	7.01722	1.80319	4.79397	5.02713	0.705827	18	17	13	25	19	38	0	29	1
hsa-miR-1256	0	0	0	0	0	0	0	0	0	0	0	0	0	0	0	0	0	0	0	0	0	0	0	0	0	0	0	0	0	0	0	0	0	0	0	0	0	0	0	0	0	0	0	0	0	0	0	0	0
hsa-miR-1257	0	0	0	0	0	0	0	0	0	0	0	0	0	0	0	0	0	0	0	0	0	0	0	0	0	0	0	0	0	0	0	0	0	0	0	0	0	0	0	0	0	0	0	0	0	0	0	0	0
hsa-miR-1258	0	0	0	0	0	0	0	0	0	0	0	0	0	0	0	0	0	0	0	0	0	0	0	0	0	0	0	0	0	0	0	0	0	0	0	0	0	0	0	0	0	0	0	0	0	0	0	0	0
hsa-miR-125a-3p	0	0	0	1.25044	0	0	0	0	18.399	0	2.8683	4.41106	0	21.087	0	0	10.1888	2.19114	2.69098	0	0	0	0.492514	11.7656	3.8361	3.09896	11.8277	0	0	0	0	0	0	0	0	0.21592	23.8993	9.03477	0	0	0	0	0	10	0	0	0	0	19
hsa-miR-125a-5p	126.817	134.964	104.811	73.1499	75.3688	208.193	1428.52	160.281	1389.62	221.236	381.938	490.429	345.623	759.782	204.304	717.356	515.465	346.678	86.3193	382.831	178.149	196.636	1640.77	369.767	535.584	277.931	1003.64	498.631	498.422	469.967	286.653	254.916	338.657	161.433	909.73	87.1215	2869.29	90.9014	226.219	3407.62	443	370	258	585	482	1897	932	1948	1435
hsa-miR-125b-1-3p	0	0	0	0.750253	0	0.438983	0	1.31647	0	0	1.14727	0	0	0	0	0	0	0.730315	0	0	0	11.2885	0	21.0097	0	0	0	0	0	0	0	0	0	0	0	0	58.1709	0	0.718284	0	0	0	0	6	0	4	0	16	0
hsa-miR-125b-2-3p	0	0	0	1.87563	0	0	0	0	0	2.91525	0	0	0	0	0	0	0	0	0	0	1.53197	0	0	0	0	0	0	0	5.75549	0	0	0	0	0	0	0	0	0	0	0	0	0	0	15	0	0	0	0	0
hsa-miR-125b-5p	368.429	240.016	121.467	203.819	250.03	280.408	1707.48	164.889	2144.96	2148.87	426.913	721.408	602.971	1105.08	718.197	1838.46	858.646	536.085	169.327	466.314	96.9531	522.542	7928.59	652.974	1126.05	774.902	1201.33	739.043	1228.21	617.625	524.68	844.866	676.483	830.53	2446.16	1070.18	31978.4	510.56	1226.25	35569.2	1287	658	299	1630	1599	2555	1114	2004	2215
hsa-miR-126-3p	2371.46	2518.71	3225.98	2025.69	2263.72	3433.38	20617	2401.26	13456.6	4147.78	5499.73	8492.48	6879.55	5991.27	8993.12	11932.4	6278.21	3814.43	3343.48	6132.44	3061.57	4656.63	9044.93	6088.54	4769.2	5325.12	25826	15816.7	20839.4	11452.2	8474.21	8283.57	9113.8	7098.8	21644	6005.77	37530.7	7102.66	13053.2	48263.8	8284	6905	7941	16200	14477	31284	13451	29184	13896
hsa-miR-126-5p	977.324	1020.62	702.801	294.85	467.693	502.979	2469.25	555.636	1971.62	872.96	589.371	1343.97	1352.57	901.458	2460.42	1513.11	1104.11	671.932	653.916	875.382	644.093	743.939	916.902	1273.17	890.279	3299.01	12476.2	8613.27	9135.06	2018	1512.61	1526.1	1098.35	1064.18	2400.68	1230.82	6458.26	1202.92	2146.56	6285.31	3414	2798	1730	2358	2991	4583	1611	6753	2036
hsa-miR-1260a	0	0	0	0	0	0	0	0	0	0	0	0	0	0	0	0	0	0	0	0	0	0	0	0	0	0	0	0	0	0	0	0	0	0	0	0	0	0	0	0	0	0	0	0	0	0	0	0	0
hsa-miR-1260b	0	0	16.6559	0	0	2.52419	0	0.740509	10.6513	0	0.229437	0	0	0	0	0	0	3.65177	2.48398	9.93851	0	0	0	0	2.0657	0	5.06941	0	3.45296	0	0	0	0	0	0	0.10796	0	0	0	0	0	0	41	0	0	23	0	9	11
hsa-miR-1261	0	0	0	0	0	0	0	0	0	0	0	0	0	0	0	0	0	0	0	0	0	0	0	0	0	0	0	0	0	0	0	0	0	0	0	0	0	0	0	0	0	0	0	0	0	0	0	0	0
hsa-miR-1262	0	0	0	0	0	0	0	0	0	0	0	2.40599	0	0	0	0	0	0	0	0	0	0	0	0	2.65584	6.19921	0	2.96921	0	0	0	0	0	0	0	0	0	0	0	0	0	0	0	0	0	0	0	0	0
hsa-miR-1263	0	0	0	0	0	0	0	0	0	0	0	0	0	0	0	0	0	0	0	0	0	0	0	0	0	0	0	0	0	0	0	0	0	0	0	0	0	0	0	0	0	0	0	0	0	0	0	0	0
hsa-miR-1264	0	0	0	0	0	0	0	0	0	0	0	0	0	0	0	0	0	0	0	0	0	0	0	0	0	0	0	0	0	0	0	0	0	0	0	0	0	0	0	0	0	0	0	0	0	0	0	0	0
hsa-miR-1265	0	0	0	0	0	0	0	0	0	0	0	0	0	0	0	0	0	0	0	0	0	0	0	0	0	0	0	0	0	0	0	0	0	0	0	0	0	0	0	0	0	0	0	0	0	0	0	0	0
hsa-miR-1266-3p	0	0	0	0	0	0	0	0	0	0	0	0	0	0	0	0	0	0	0	0	0	0	0	0	0	0	0	0	0	0	0	0	0	0	0	0	0	0	0	0	0	0	0	0	0	0	0	0	0
hsa-miR-1266-5p	0	0	0	0	0	0	0	0	0	0	0	0	0	0	0	0	0	0	0	0	0	0	0	0	0	0	0	0	0	0	0	0	0	0	0	0	0	0	0	0	0	0	0	0	0	0	0	0	0
hsa-miR-1267	0	0	0	0	0	0	0	0	0	0	0	0	0	0	0	0	0	0	0	0	0	0	0	0	0	0	0	0	0	0	0	0	0	0	0	0	0	0	0	0	0	0	0	0	0	0	0	0	0
hsa-miR-1268a	0	0	0	0	0	0	0	0	0	0	0	0	0	0	0	0	0	0	0	0	0	0	0	0	0	0	0	0	0	0	0	0	0	0	0	0	0	0	0	0	0	0	0	0	0	0	0	0	0
hsa-miR-1268b	0	0	0	0	0	0	0	0.164547	0	0	0	0	0	0	0	0	0	0	0	0	0	0	0	0	0	0	0	0	0	0	0	0	0	0	0	0	0	1.47508	0	0	0	0	0	0	0	0	0	2	0
hsa-miR-1269a	0	0	0	0	0	0	0	0	0	0	0	0	0	0	0	0	0	0	0	0	0	0	0	0	0	0	0	0	0	0	0	0	0	0	0	0	0	0	0	0	0	0	0	0	0	0	0	0	0
hsa-miR-1269b	0	0	0	0	0	0	0	0	0	0	0	0	0	0	0	0	0	0	0	0	0	0	0	0	0	0	0	0	0	0	0	0	0	0	0	0	0	0	0	0	0	0	0	0	0	0	0	0	0
hsa-miR-127-3p	0.572598	0	0	1.12538	3.1273	3.29246	61.3114	2.22158	48.4194	11.3371	9.52265	8.02004	37.405	34.925	102.779	39.1972	0	1.70426	5.79596	20.2744	4.81483	8.73945	1.9695	0	15.3446	0	25.3444	31.1637	2.30253	14.2899	0	2.42791	5.82452	0	27.7977	35.9497	789.133	35.7706	1.79528	1102.09	2	0	0	9	20	30	40	27	50
hsa-miR-127-5p	0	0	0	0	0	0	0	1.31647	0	0	0	0	0	0	0	0	0	0	0	0	0	0	0	0	0	0	0	0	0	0	0	0	0	0	0	0.10796	47.7986	0	0	23.8572	0	0	0	0	0	0	0	16	0
hsa-miR-1270	2.86266	0	0	2.50082	8.6002	8.23114	0	1.72789	0	0	5.16284	0	0	0	25.0687	101.918	5.55742	1.70426	0	3.57805	2.62626	0	0	8.40337	6.49194	22.73	0	11.8721	0	15.8779	20.4744	0.971162	9.98479	0	0	0	0	10.1411	0	0	10	0	0	20	55	75	0	21	0
hsa-miR-1271-3p	0	0	0	0	0	0	0	0	0	0	0	0	0	0	0	0	0	0	0	0	0	0	0	0	0	0	0	0	0	0	0	0	0	0	0	0	0	0	0	0	0	0	0	0	0	0	0	0	0
hsa-miR-1271-5p	0	0	0	0	0	0	0	0	0	0	0.458959	0.200584	0	0	0	50.959	0	0	1.03499	0	4.59592	0	0	0	0	2.06684	0	0	0	0	0	0	0	0	0	0	9.9206	0	0	0	0	0	0	0	0	0	0	0	0
hsa-miR-1272	0	0	0	0	0	0	0	0	0	0	0	0	0	0	0	0	0	0	0	0	0	0	0	0	0	0	0	0	0	0	0	0	0	0	0	0	0	0	0	0	0	0	0	0	0	0	0	0	0
hsa-miR-1273a	0	0	0	0	0	0	0	0	0	0	0	0	0	0	0	0	0	0	0	0	0	0	0	0	0	0	0	0	0	0	0	0	0	0	0	0	0	0	0	0	0	0	0	0	0	0	0	0	0
hsa-miR-1273c	0	0	0	0	0	0	0	0	0	0	0.344155	0	0	0	0	0	0	0	0	0	0	0	0	0	0.590132	1.03342	0	0	0	1.58794	0	0	0	0	0	0	0	0	0	0	0	0	0	0	0	0	0	0	0
hsa-miR-1273d	0	0	0	0	0	0	0	0	0	0	0	0	0	0	0	0	0	0	0	0	0	0	0	0	0	0	0	0	0	0	0	0	0	0	0	0	0	0	0	0	0	0	0	0	0	0	0	0	0
hsa-miR-1273e	0	0	0	0	0	0	0	0	0	0	0	0	0	0	0	0	0	0	0	0	0	0	0	0	0	0	0	0	0	0	0	0	0	0	0	0	0	0	0	0	0	0	0	0	0	0	0	0	0
hsa-miR-1273f	0	0	0	0	0	0	0	0	0	0	0	0	0	0	0	0	0	0	0	0	0	0	0	0	0	0	0	0	0	0	0	0	0	0	0	0	0	0	0	0	0	0	0	0	0	0	0	0	0
hsa-miR-1273g-3p	0	0	0	0	0	0	0	0	0	0	0	0	0	0	0	0	0	0	0	0	0	0	0	0	0	0	0	0	0	0	0	0	0	0	0	0	0	0	0	0	0	0	0	0	0	0	0	0	0
hsa-miR-1273g-5p	0	0	0	0	0	0	0	0	0	0	0	0	0	0	0	0	0	0	0	0	0	0	0	0	0	0	0	0	0	0	0	0	0	0	0	0	0	0	0	0	0	0	0	0	0	0	0	0	0
hsa-miR-1273h-3p	0	0	1.62502	0	0	0	3.06396	0.164547	0	0	0.229437	0	0	0	0	0	1.38965	0	0.620996	1.98754	0.656597	1.45667	0	0	3.8361	0	0	0	0	0	0	0	0	0	0	0	0	0	0	0	0	0	4	0	0	0	2	2	0
hsa-miR-1273h-5p	0	0	0	0	0	0	0	0	0	0	0	0	0	0	0	0	0	0	0	0	0	0	0	0	0	0	0	0	0	0	0	0	0	0	0	0	0	0	0	0	0	0	0	0	0	0	0	0	0
hsa-miR-1275	0	0	0	0	0	0	0	0	0	0	0	0	0	0	0	0	0	0	0	0	0	0	0	0	0	0	0	0	0	0	0	0	0	0	0	0	0	0	0	0	0	0	0	0	0	0	0	0	0
hsa-miR-1276	0	0	0	0	0	0	0	0	0	0	0	0	0	0	0	0	0	0	0	0	0	0	0	0	0	0	0	0	0	0	0	0	0	0	0	0	0	0	0	0	0	0	0	0	0	0	0	0	0
hsa-miR-1277-3p	0	0	0	0.500187	0	0.438983	0	1.89243	0	2.59136	0	0	0	0	0	0	0	0	0	0	0	0	0	0	0.295066	4.13238	33.7916	2.96921	0	0	0	0	0	0	0	0	0	0	0	0	0	0	0	4	0	4	0	23	0
hsa-miR-1277-5p	0	0	0	0	0	0	0	0	0	0	0	0	0	0	0	0	0	0	0	0	0	0	0	0	0	0	0	0	0	0	0	0	0	0	0	0	0	0	0	0	0	0	0	0	0	0	0	0	0
hsa-miR-1278	0	0	0	0	0	0	0	0	0	0	0	0	0	0	0	0	0	0	0	0	0	0	0	0	0	0	0	0	0	0	0	0	0	0	0	0	0	0	0.359142	0	0	0	0	0	0	0	0	0	0
hsa-miR-1279	0	0	0	0	0	0	0	0	0	0	0	0	0	0	0	0	0	0	0	0	0	0	0	0	0	0	0	0	0	0	0	0	0	0	0	0	0	0	0	0	0	0	0	0	0	0	0	0	0
hsa-miR-128-1-5p	0	0	0	0	0	0	0	1.06965	0	6.80214	0.229437	0	0	0	0	0	0	2.43458	0	0	0	0	0	0	2.36077	0	0	0	0	0	0	0	0	0	0	0	0	0	0	0	0	0	0	0	0	0	0	13	0
hsa-miR-128-2-5p	0	0	0	0	0	0	0	0	0	0	0	0	0	0	0	0	0	0	0	0	0	0	0	0	0	0	0	0	0	0	0	0	0	0	0	0	0	0	0	0	0	0	0	0	0	0	0	0	0
hsa-miR-128-3p	96.759	94.1098	161.685	99.2837	146.047	183.829	206.921	122.762	113.3	145.115	127.58	183.259	118.199	120.59	200.544	231.28	169.969	148.507	90.8735	191.614	79.007	71.3717	828.757	77.3152	1134.32	436.012	1018.85	673.746	486.911	228.632	276.417	204.904	119.82	157.185	197.109	150.816	1001.97	197.66	360.872	1105.19	338	258	398	794	934	1675	135	1492	117
hsa-miR-1281	0	0	0	0	0	0	0	0	0	0	0	0	0	0	0	0	0	0	0	0	0	0	0	0	0	0	0	0	0	0	0	0	0	0	0	0	0	0	0	0	0	0	0	0	0	0	0	0	0
hsa-miR-1282	0	0	0	0	0	0	0	0	0	0	0	0	0	0	0	0	0	0	0	0	0	0	0	0	0	0	0	0	0	0	0	0	0	0	0	0	0	0	0	0	0	0	0	0	0	0	0	0	0
hsa-miR-1283	0	0	0	0	0	0	0	0	20.337	0	0	0	0	0	0	0	0	0	0	0	0	0	0	0	0	0	0	0	0	0	0	0	0	0	0	0	0	0	0	0	0	0	0	0	0	0	0	0	21
hsa-miR-1284	0	0	0	1.37544	0	0	0	0	0	0	0	0	0	6.58973	0	0	0	0	0	0	0	0	0	0	5.01661	0	0	0	0	0	0	0	0	0	0	0	0	0	0	0	0	0	0	11	0	0	0	0	0
hsa-miR-1285-3p	0	0	0	0	0	0	0	0	0	0	0	0	0	0	0	0	0	0	0	0	0	0	0	0	0	0	0	0	0	0	0	0	0	0	0	0	0	0	0	0	0	0	0	0	0	0	0	0	0
hsa-miR-1285-5p	0	0	0	0	0	0	0	0	0	0	0	0	0	0	0	0	0	0	0	0	0	0	0	0	0	0	0	0	0	0	0	0	0	0	0	0	0	0	0	0	0	0	0	0	0	0	0	0	0
hsa-miR-1286	0	0	0	0	0	0	0	0	0	0	0	0	0	0	0	0	0	0	0	0	0	0	0	0	0	0	0	0	0	0	0	0	0	0	0	0	0	0	0	0	0	0	0	0	0	0	0	0	0
hsa-miR-1287-3p	0	0	0	0	0	0	0	0	0	0	0	0	0	0	0	0	0	0	0	0	0	0	0	0	0	0	0	0	0	0	0	0	0	0	0	0	0	0	0	0	0	0	0	0	0	0	0	0	0
hsa-miR-1287-5p	0	0	22.3433	5.37683	4.22188	8.45067	0	6.25326	0	0	10.3258	5.81464	0	50.7401	0	0	18.0619	3.1649	1.44899	4.37291	8.97306	0	0	0	15.6397	18.5976	11.8277	11.8721	27.6254	9.52608	0	8.74009	0	0	0	0	0	8.29729	0	0.141308	0	0	55	43	27	77	0	76	0
hsa-miR-1288-3p	0	0	0	0	0	1.20725	0	0.411416	0	0	0	0	0	0	0	0	0	0	0	3.97548	0	0	0	0	0	0	0	0	0	0	0	0	0	0	0	0	0	0	0	0	0	0	0	0	0	11	0	5	0
hsa-miR-1288-5p	0	0	0	0	0	0	0	0	0	0	0	0	0	0	0	0	0	0	0	0	0	0	0	0	0	0	0	0	0	0	0	0	0	0	0	0	0	0	0	0	0	0	0	0	0	0	0	0	0
hsa-miR-1289	0	0	0	0	0	0	0	0	0	0	0	0	0	0	0	0	0	0.243438	0	0	0	0	0	0	0	0	0	0	0	0	0	0	0	0	0	0	0	0	0	0	0	0	0	0	0	0	0	0	0
hsa-miR-129-1-3p	0	0	0	0	0	0	0	0	0	0	0	0	0	0	0	0	0	0	0	0	0	0	0	0	0	0	0	0	0	0	0	0	0	0	0	0	0	0	0	0	0	0	0	0	0	0	0	0	0
hsa-miR-129-2-3p	0	0	0	0	0	0	0	0	0	0	0	0	0	0	0	0	0	0	0	0	0	0	0	0	0	0	0	0	0	0	0	0	0	0	0	0	0	0	0	0	0	0	0	0	0	0	0	0	0
hsa-miR-129-5p	21.7564	0	0	0	3.90917	0	0	1.97471	0	11.3371	2.06519	17.6442	0	5.93046	21.3086	0	0	8.52093	0	5.16817	0	4.73375	141.327	15.1269	3.24597	20.6645	0	0	11.511	0	0	3.39907	0	0	0	0	0	0.368739	0	0	76	0	0	0	25	0	0	24	0
hsa-miR-1290	0	0	0	0.125061	0	0	0	0	0	0	0	0	0	0	0	0	0	0	0	0	0	0	0	0	0	0	0	0	0	0	0	0	0	0	0	0.10796	0	0	0	0	0	0	0	1	0	0	0	0	0
hsa-miR-1291	0	0	0	0	0	0	0	0	0	0	0	0	0	0	0	0	0	0	0	0	0	0	0	0	0	0	0	0	0	0	0	0	0	0	0	0	0	0	0	0	0	0	0	0	0	0	0	0	0
hsa-miR-1292-3p	0	0	0	0	0	0	0	0	0	0	0	0	0	0	0	0	0	0	0	0	0	0	0	0	0	0	0	0	0	0	0	0	0	0	0	0	0	0	0	0	0	0	0	0	0	0	0	0	0
hsa-miR-1292-5p	0	0	0	1.00032	1.09458	3.07294	0	4.11401	26.1466	0	1.49151	0	0	0	0	0	0	0.486877	7.86608	0	0	0	0	0	1.47533	1.03342	0	8.90527	0	11.114	0	0	0	0	0	0	0	0	0	0	0	0	0	8	7	28	0	50	27
hsa-miR-1293	0	0	0	0	0	0	0	0	0	0	0	0	0	0	0	0	0	0	0	0	0	0	0	0	0	0	0	0	0	0	0	0	0	0	0	0	0	0	0	0	0	0	0	0	0	0	0	0	0
hsa-miR-1294	0	0	0	0	0	0	0	0	0	0	0	0	0	0	0	0	0	1.70426	0	0	0	0	0	0	0	0	0	0	0	0	0	2.91349	0	0	0	0	0	0	0	0	0	0	0	0	0	0	0	0	0
hsa-miR-1295a	0	0	0	0	0	0	0	0	0	0	0	0	0	0	0	0	0	0	0	0	0	0	0	0	0	0	0	0	0	0	0	0	0	0	0	0	0	0	0	0	0	0	0	0	0	0	0	0	0
hsa-miR-1295b-3p	0	0	0	0	0	0	0	0	0	0	0	0	0	0	0	0	0	0	0	0	0	0	0	0	0	0	0	0	0	0	0	0	0	0	0	0	0	0	0	0	0	0	0	0	0	0	0	0	0
hsa-miR-1295b-5p	0	0	0	0	0	0	0	0	0	0	0	0	0	0	0	0	0	0	0	0	0	0	0	0	0	0	0	0	0	0	0	0	0	0	0	0	0	0	0	0	0	0	0	0	0	0	0	0	0
hsa-miR-1296-3p	0	0	0	0	0	0	0	0	0	0	0	0	0	0	0	0	0	0	0	0	0	0	0	0	0	0	0	0	0	0	0	0	0	0	0	0	0	0	0	0	0	0	0	0	0	0	0	0	0
hsa-miR-1296-5p	0	0	0	2.62588	1.40729	0	15.329	0.905056	0	9.71769	4.35973	10.6266	0	0	0	0	0	3.1649	0.620996	0	0	0	0	0	0.885199	3.09896	0	0	8.05802	0	0	0.971162	0	0	0	0	0	0	0	0	0	0	0	21	9	0	10	11	0
hsa-miR-1297	0	0	0	0	0	0	0	0	0	0	0	0	0	0	0	0	0	0	0	0	0	0	0	0	0	0	0	0	0	0	0	0	0	0	0	0	0	0	0	0	0	0	0	0	0	0	0	0	0
hsa-miR-1298-3p	0	0	0	0	0	0	0	0	0	0	0	0	0	0	0	0	0	0	0	0	0	0	0	0	0	0	0	0	0	0	0	0	0	0	0	0	0	0	0	0	0	0	0	0	0	0	0	0	0
hsa-miR-1298-5p	0	0	0	0	0	0	0	0	0	0	0	0	0	0	0	0	0	0	0	0	0	0	0	0	0	0	0	0	0	0	0	0	0	0	0	0	9.4701	0	0	0	0	0	0	0	0	0	0	0	0
hsa-miR-1299	0	0	0	0	0	0	0	0	0	0	0	0	0	0	6.26628	0	0	0	0	0	0	0	0	0	0	0	0	1.48343	0	0	0	0.485581	0	0	0	0	0	0	0	0	0	0	0	0	0	0	0	0	0
hsa-miR-1301-3p	0	0	0	0	2.81459	3.51198	27.5894	6.41781	44.5456	7.12633	5.50708	13.0326	0	5.93046	0	35.2767	17.1359	0.973754	3.10498	5.16817	0	0	0	0	5.31167	7.23263	32.1027	0	5.75549	1.58794	0	3.88428	9.15302	27.6137	0	29.0405	0	0	0	0	0	0	0	0	18	32	18	78	46
hsa-miR-1301-5p	0	0	0	0	0	0	0	0	0	0	0	0	0	0	0	0	0	0	0	0	0	0	0	0	0	0	0	0	0	0	0	0	0	0	0	0	0	0	0	0	0	0	0	0	0	0	0	0	0
hsa-miR-1302	0	0	0	0	0	0	0	0	0	0	0	0	0	0	0	0	0	0	0	0	0	0	0	0	0	0	0	0	0	0	0	0	0	0	0	0	0	0	0	0	0	0	0	0	0	0	0	0	0
hsa-miR-1303	0	0	0	0	0	0	0	0	0	0	0	0	0	0	0	0	0	0	0	0	0.656597	0	0	0	0	0	0	0	0	0	0	0	0	0	0	0	0	0	0	0	0	0	0	0	0	0	0	0	0
hsa-miR-1304-3p	9.73319	0	0	2.50082	2.18916	2.85348	0	4.85452	0	0	7.91642	5.01256	20.9471	0	23.8147	0	7.41009	6.81667	1.24199	13.5162	0	0	0	0	54.001	1.03342	0	11.8721	11.511	6.3502	0	1.94232	0	12.744	0	0	0	0	0	0	34	0	0	20	14	26	0	59	0
hsa-miR-1304-5p	0	0	0	0	0	0	0	0	0	0	0	0	0	0	0	0	0	0	0	0	0	0	0	0	0	0	0	0	0	0	0	0	0	0	0	0	0	0	0	0	0	0	0	0	0	0	0	0	0
hsa-miR-1305	0	0	0	0	0	0	0	0	0	0	0	0	0	0	0	0	0	0	0	0	0	0	0	0	0	0	0	0	0	0	0	0	0	0	0	0	0	0	0	0	0	0	0	0	0	0	0	0	0
hsa-miR-1306-3p	0	0	0	1.50051	0	0	12.2604	0	0	0	0.917833	0	0	0	0	0	0	0	1.44899	0	1.96966	0	0	0	0	0	0	0	0	0	0	3.88428	0	0	0	0	22.0961	0	0	0	0	0	0	12	0	0	8	0	0
hsa-miR-1306-5p	97.9041	52.8911	166.56	29.1349	51.132	66.837	205.386	88.1218	148.162	134.75	20.7663	59.9501	106.231	117.295	105.285	227.36	134.771	150.941	46.1612	69.5696	90.3874	75.3771	0	68.0702	221.906	189.075	302.444	157.307	183.024	30.1662	122.852	64.0934	56.5816	95.5851	0	11.8753	38.3297	0	0	7.05827	342	145	410	233	327	609	134	1071	153
hsa-miR-1307-3p	123.668	85.7202	162.904	111.788	48.6301	109.42	671.343	121.198	661.402	271.768	202.155	377.145	213.956	181.873	200.544	439.037	170.896	198.902	100.603	142.319	64.5624	92.4917	65.4928	192.447	291.546	159.113	76.0332	66.7801	141.585	150.834	340.402	112.649	135.63	78.5931	318.404	41.0237	7.66569	33.7423	39.4984	25.2688	432	235	401	894	311	997	438	1473	683
hsa-miR-1307-5p	0	0	0	0	0	0	33.722	1.56334	0	2.91525	0.344155	0	0	0	0	0	8.33613	0	2.69098	2.7828	0	0	0	10.9248	26.853	21.6966	3.38048	37.0998	43.7414	4.76383	0	5.8266	0	0	0	0	0	0	0	0	0	0	0	0	0	0	22	19	0
hsa-miR-130a-3p	14.0272	0	75.155	20.0068	34.0879	26.3397	36.7859	38.8361	28.0824	44.7007	55.1854	42.707	0	59.3061	43.8693	31.3561	16.2098	21.424	48.8522	21.8646	38.7375	17.4786	422.504	5.88278	34.8202	229.371	312.583	259.703	219.859	104.79	23.0355	71.8623	34.9471	67.9714	73.2828	48.2569	944.254	61.3999	284.748	1127.07	49	0	185	160	218	240	24	472	29
hsa-miR-130a-5p	0	0	0	0	0	0	0	0	0	0	0	0	0	0	0	0	0	0	0	0	0	0	0	0	0	0	0	0	0	0	0	0	0	0	0	0	0	0	0	0	0	0	0	0	0	0	0	0	0
hsa-miR-130b-3p	11.1645	17.144	0	21.5073	18.6076	9.87737	22.9912	15.6332	0	2.91525	20.422	29.0729	19.4501	9.22533	26.3209	78.4032	18.5255	12.903	13.248	7.55314	9.19197	39.6912	1.9695	54.6248	17.7052	58.8919	47.3083	75.6853	50.6473	22.2281	17.9162	31.5609	13.3133	16.9937	0	28.8246	42.3878	44.8054	70.0199	52.2315	39	47	0	172	119	90	15	190	0
hsa-miR-130b-5p	0	0	14.6247	1.75057	1.25094	1.09749	0	3.78487	0	11.0132	1.83567	5.21314	0	3.95339	0	0	0	0	7.65908	0	0	0	0	8.40337	1.47533	2.06684	0	0	0	3.17588	0	0	0	0	0	0	0	0	0	9.88157	0	0	36	14	8	10	0	46	0
hsa-miR-132-3p	0	15.6849	0	8.25278	2.97094	2.63395	70.5079	3.62032	55.1969	12.3087	13.5382	19.0478	17.9549	6.58973	41.3614	31.3561	9.26275	16.3114	4.34697	39.3566	7.87877	8.73945	0	0	6.19687	10.3316	0	19.2916	10.3606	0	0	0	0	0	0	0	0	18.9916	0	3.10557	0	43	0	66	19	24	46	44	57
hsa-miR-132-5p	0	0	0	0	0	0	0	1.31647	0	0	0.573677	0	0	0	0	0	0	0	0	0	0	0	0	0	0	0	0	0	0	0	0	0	0	0	0	0	0	0	0	0	0	0	0	0	0	0	0	16	0
hsa-miR-1321	0	0	0	0	0	0	0	0	0	0	0	0	0	0	0	0	0	0	0	0	0	0	0	0	0	0	0	0	0	0	0	0	0	0	0	0	0	0	0	0	0	0	0	0	0	0	0	0	0
hsa-miR-1322	0	0	0	0	0	0	0	0	0	0	0	0	0	0	0	0	0	0	0	0	0	0	0	0	0	0	0	0	0	0	0	0	0	0	0	0	0	0	0	0	0	0	0	0	0	0	0	0	0
hsa-miR-1323	0	0	0	0	0	0	0	3.29118	27.1145	0	1.83567	3.00748	0	0.659272	1.25397	0	0	1.46063	0	0	0	0	0	0	0	0	0	0	0	0	0	0	0	0	0	0	0	0	0	0	0	0	0	0	0	0	0	40	28
hsa-miR-1324	0	0	0	0	0	0	0	0	0	0	0	0	0	0	0	0	0	0	0	0	0	0	0	0	0	0	0	0	0	0	0	0	0	0	0	0	0	0	0	0	0	0	0	0	0	0	0	0	0
hsa-miR-133a-3p	0	0	0	0	1.72001	0	18.393	1.31647	20.337	0	2.8683	4.41106	11.9687	78.416	35.0951	0	7.87311	0	5.17496	9.54108	0	12.0165	5.41655	0	0	4.13238	0	0	6.90592	20.6401	25.5937	1.94232	0	14.868	0	22.0232	3307.14	1.29065	4.30885	2279.98	0	0	0	0	11	0	12	16	21
hsa-miR-133a-5p	0	0	0	0	0	0	0	0	0	0	0	0	0	0	0	0	0	0	0	0	0	0	29.5459	0	0	0	0	0	0	0	0	0	0	0	0	0	111.832	0	0.359142	88.2291	0	0	0	0	0	0	0	0	0
hsa-miR-133b	0	0	0	0	0	0.438983	15.329	0	0	0	0	0	0	0	0	0	0	0	0	0	0	0	66.9703	0	0	0	0	0	0	0	0	0	0	0	0	0	167.747	0	0	90.4878	0	0	0	0	0	4	10	0	0
hsa-miR-134-3p	0	0	0	0	0	0	0	0	0	0	0	0	0	0	0	0	0	0	0	0	0	0	0	0	0	0	0	0	0	0	0	0	0	0	0	0	0	0	0	0	0	0	0	0	0	0	0	0	0
hsa-miR-134-5p	22.0427	0	0	10.6286	6.41104	7.90192	22.9912	0.987378	90.0591	7.45021	19.0453	75.7899	17.9549	32.2894	55.1497	62.7208	16.6728	2.67802	3.10498	18.6843	8.09768	30.5878	0	20.1689	16.2298	57.8598	21.9639	62.3298	39.1363	23.816	0	10.1968	0	0	40.4328	16.6254	200.666	0.368739	72.1743	211.044	77	0	0	85	41	72	15	12	93
hsa-miR-1343-3p	0	0	69.0614	3.75126	2.18916	0.548743	29.1237	2.22158	0	5.18273	0	0	20.9471	0	32.589	70.562	0	1.46063	1.24199	4.77034	0	5.46208	0	0	2.9509	0	0	1.48343	0	14.2899	0	7.28335	0	0	17.6902	0	7.66569	0	0	0	0	0	170	30	14	5	19	27	0
hsa-miR-1343-5p	0	0	0	0	0	0	0	0	0	0	0	0	0	0	0	0	0	0	0	5.5656	0	0	0	0	0	0	0	0	0	0	0	0	0	0	0	0	0	0	0	0	0	0	0	0	0	0	0	0	0
hsa-miR-135a-3p	0	0	0	0	0	0	0	0	0	0	0	0	0	0	0	0	0	0	0	0	0	0	0	0	0	0	0	0	0	0	0	0	0	0	0	0	0	0	0	0	0	0	0	0	0	0	0	0	0
hsa-miR-135a-5p	0	0	0	0	0	0	21.4569	0.740509	0	0	0.344155	5.21314	0	0	16.2945	0	11.5784	0	0	0	1.75088	0	0	15.9668	0	0	0	0	10.3606	0	0	1.45674	0	0	0	0	0	0	0	0	0	0	0	0	0	0	14	9	0
hsa-miR-135b-3p	0	0	0	0	0	0	0	0	0	0	0	0	0	0	0	0	0	0	0	0	0	0	0	0	0	0	0	0	0	0	0	0	0	0	0	0	0	0	0	0	0	0	0	0	0	0	0	0	0
hsa-miR-135b-5p	0	0	0	0	0	0	0	0.493689	9.68344	6.15437	0	0	0	0	0	0	9.72577	0	0	0	0	0	59.0912	0	0	0	0	0	0	0	0	0	0	0	0	0	8.11619	0	0	16.6576	0	0	0	0	0	0	0	6	10
hsa-miR-136-3p	0	0	0	0	0	0	0	0.575962	0	0	0	0	0	0	0	0	0	0	0	0	0	0	0.492514	0	0.885199	0	0	0	3.45296	0	0	0	0	0	0	0	39.6824	0	0	105.593	0	0	0	0	0	0	0	7	0
hsa-miR-136-5p	0	0	0	0	0	0	0	0	0	3.23913	0.229437	0	0	0	0	0	0	0	0	0	0	0	0	0	0	0	0	0	2.30253	0	0	0	0	0	0	0	7.66569	0	0	41.3619	0	0	0	0	0	0	0	0	0
hsa-miR-137	0	0	0	0	0	0	0	0	0	0	1.03255	0	0	13.838	0	0	7.87311	2.67802	0	0	0	0	0	0	0	0	0	0	0	0	0	0	0	0	0	0	4.9603	0	0	0	0	0	0	0	0	0	0	0	0
hsa-miR-138-1-3p	0	0	0	0	0	0	0	0	0	0	0	0	0	0	0	0	0	0	0	0	0	0	0	0	0	0	0	0	0	0	0	0	0	0	0	0	0	0	0	0	0	0	0	0	0	0	0	0	0
hsa-miR-138-2-3p	0	0	0	0	0	0	0	0	0	0	0	0	0	0	0	0	0	0	0	0	0	0	0	6.7227	0	0	0	0	0	0	0	0	0	0	0	0	0	0	0	0	0	0	0	0	0	0	0	0	0
hsa-miR-138-5p	0	0	0	0	0	0	0	0	0	0	0.803114	0	0	0	0	0	4.16836	0	0	0	0	0	0.492514	0	0	0	0	0	0	0	0	0	0	0	0	0	44.191	0	0	30.0686	0	0	0	0	0	0	0	0	0
hsa-miR-139-3p	50.956	113.078	123.904	39.5134	30.6479	83.7383	606.967	32.9943	566.501	105.598	72.395	229.976	142.139	88.9599	147.901	505.678	124.582	80.8266	18.6301	92.2294	42.4581	81.2032	0.492514	42.0185	51.3451	158.079	121.653	158.79	89.7853	125.43	179.159	75.261	40.7723	72.2194	255.229	72.6552	33.3694	93.114	50.2709	33.5978	178	310	305	316	196	763	396	401	585
hsa-miR-139-5p	11.1645	0	0	0.750253	1.72001	6.9142	13.7947	3.94941	0	0	18.2422	4.21048	0	21.7455	0	0	16.2098	3.89521	3.93297	29.8155	1.31319	4.00541	0	31.9345	9.14778	7.23263	0	35.6164	44.8918	1.58794	7.67753	9.22567	0	16.9937	25.2701	31.5235	131.221	51.6276	64.6336	42.209	39	0	0	6	11	63	9	48	0
hsa-miR-140-3p	538.759	542.043	173.06	340.116	212.033	330.015	472.084	248.897	232.411	138.961	476.476	251.229	194.506	276.104	224.357	372.396	244.07	276.076	253.783	583.986	318.873	303.329	836.144	350.438	412.532	511.435	528.854	436.304	448.925	595.395	409.505	479.728	507.571	560.767	429.595	148.009	619.131	95.511	256.381	501.706	1882	1486	426	2720	1356	3007	308	3025	240
hsa-miR-140-5p	23.7604	0	39.4056	19.3816	9.69478	21.84	58.2428	16.7851	54.229	20.0828	24.4376	17.4437	0	7.24826	10.0264	62.7208	24.5459	28.4841	21.1141	23.0572	9.19197	18.2069	328.942	21.0097	91.477	26.8637	114.894	80.138	26.4749	26.9919	48.6292	10.682	32.4511	12.744	42.9603	56.7855	137.985	90.1639	136.808	174.482	83	0	97	155	62	199	38	204	56
hsa-miR-141-3p	45.5168	17.8735	28.8434	13.7547	11.2584	12.6211	177.797	15.88	149.13	156.453	17.0948	82.4066	64.3364	29.6531	88.9909	160.718	45.8502	22.3977	9.10807	35.3811	10.0673	181.342	4753.41	86.5593	14.4592	432.912	47.3083	32.6495	66.7634	9.52608	12.7969	6.79776	31.6193	59.4754	121.298	72.7632	1444.34	60.1093	1.43614	994.237	159	49	71	110	72	115	116	193	154
hsa-miR-141-5p	0	0	0	0	0	0	0	0	0	0	0.344155	0	0	0	0	0	0	0	0	0	0	0	204.85	0	0	4.13238	0	0	0	0	23.0355	0	0	0	0	18.4607	41.9373	0	0	7.9054	0	0	0	0	0	0	0	0	0
hsa-miR-142-3p	136.55	302.391	528.523	367.75	326.807	396.303	3856.39	180.193	2420.95	852.229	442.86	995.695	1198.46	695.862	1976.61	2841.98	773.892	315.272	214.66	552.182	215.135	357.95	5769.29	703.396	358.826	145.681	1015.47	1218.38	1846.35	695.423	1330.89	180.627	755.531	938.859	651.974	334.559	7196.44	882.463	2825.93	3357.51	477	829	1301	2941	2090	3611	2516	2190	2500
hsa-miR-142-5p	20.6114	15.3202	150.31	23.0078	74.1179	46.5335	154.806	33.4056	135.573	54.7422	49.1047	120.703	113.712	67.2136	190.516	109.759	124.582	46.2562	52.9922	121.647	34.1415	67.0019	841.56	117.653	238.136	73.3572	1336.5	825.117	776.986	315.957	204.753	186.939	206.356	261.266	192.053	101.48	2486.44	96.4329	639.875	2153.36	72	42	370	184	474	424	101	406	140
hsa-miR-143-3p	281.403	778.777	553.304	886.551	504.908	392.901	3531.45	205.453	3073.63	1395.12	440.336	951.986	1196.96	707.064	1156.88	3379.01	965.166	416.793	276.346	574.842	224.327	505.427	1800.32	804.241	2698.28	417.414	728.229	1237.67	766.626	1035.2	1279.71	510.804	693.957	766.807	2057	635.328	19519.5	828.254	581.345	10572	983	2135	1362	7090	3229	3580	2304	2497	3174
hsa-miR-143-5p	0	0	0	1.87563	5.94197	9.76761	30.6534	2.13925	49.3873	0	6.19548	15.0377	10.4735	0	0	0	18.0619	3.1649	3.51898	4.37291	0	0	56.6292	12.6055	27.4431	17.5642	64.2054	23.7442	18.4169	17.4642	0	6.79776	0	0	15.1626	16.3015	282.284	0.184429	0	80.8885	0	0	0	15	38	89	20	26	51
hsa-miR-144-3p	25.7643	39.7595	93.4359	20.5069	62.8595	79.8971	81.234	65.6594	39.7039	91.3449	69.1825	143.56	264.829	64.578	157.927	66.6414	148.665	58.6724	103.294	163.389	37.6432	39.6912	865.197	186.564	41.6072	107.453	909.02	1408.34	836.844	209.58	92.1391	230.639	232.983	274.011	78.3379	67.7972	180.373	237.671	352.613	99.8049	90	109	230	164	402	728	53	798	41
hsa-miR-144-5p	37.5013	0	29.6558	29.0098	42.6881	24.3642	171.669	32.7474	45.5135	115.639	48.3016	67.3689	95.7571	42.8325	26.3209	207.757	78.7322	42.1174	48.0242	67.1842	17.0707	29.8594	566.785	52.9441	43.0828	49.5937	214.583	133.563	154.246	76.2102	30.713	103.423	49.0929	101.957	78.3379	0.21592	126.261	91.639	177.743	46.8672	131	0	73	232	273	222	112	398	47
hsa-miR-145-3p	0	0	0	0	0	0	32.1877	0	0	0	0	0	0	0	0	0	0	5.84291	0	0	0	0	94.5461	0	5.01661	2.06684	8.44725	16.3248	34.533	0	0	0.971162	0	0	0	0	43.29	14.9351	0	86.5351	0	0	0	0	0	0	21	0	0
hsa-miR-145-5p	0	0	0	0	0	1.20725	27.5894	1.72789	54.229	3.23913	3.55661	9.6242	0	13.838	0	0	20.3776	2.67802	3.10498	4.37291	2.40748	18.2069	68.4473	13.4462	150.79	14.4653	21.9639	57.8772	24.1724	23.816	23.0355	6.31218	0	0	65.7029	0.863681	1011.89	12.9068	87.974	962.333	0	0	0	0	0	11	18	21	56
hsa-miR-1468-3p	0	0	0	0	0	0	0	0	0	0	0	0	0	0	0	0	0	0	0	0	0	0	0	0	0	0	0	0	0	0	0	0	0	0	0	0	0	0	0	0	0	0	0	0	0	0	0	0	0
hsa-miR-1468-5p	0	54.7149	0	8.12778	0	0.987726	12.2604	3.29118	0	11.0132	5.85124	2.00507	13.4657	0	0	31.3561	0	5.84291	3.10498	2.7828	8.31646	6.19042	0	0	12.0987	22.73	0	7.41949	0	0	0	4.85544	15.8093	0	0	19.0005	9.9206	0	28.7262	0	0	150	0	65	0	9	8	40	0
hsa-miR-1469	0	0	0	0	0	0	0	0	0	4.85885	0	0	0	0	0	0	0	0	0	0	0	0	0	0	0	0	0	0	0	0	0	0	0	0	0	0	0	0	0	0	0	0	0	0	0	0	0	0	0
hsa-miR-146a-3p	0	0	0	0.875314	0.156357	0	0	0	0	0	0	0	0	0	0	0	0	0	0	0	0	0	0.492514	0	0	0	0	0	4.60506	0	0	0	0	0	0	0	0	0	0	0	0	0	0	7	1	0	0	0	0
hsa-miR-146a-5p	372.15	325.007	294.526	459.656	415.154	530.635	5182.21	315.132	2729.86	776.432	1055.06	1749.58	1457.3	1402.93	1544.18	5307.64	2155.88	928.045	547.103	883.333	397.223	1086.6	1519.14	1896.73	744.506	6450.28	5084.09	3744.19	2304.48	1346.39	1159.41	717.165	955.23	1021.7	2471.43	497.359	12060.7	425.19	871.12	7268.53	1300	891	725	3676	2655	4835	3381	3830	2819
hsa-miR-146b-3p	0	0	0	2.50082	6.88011	4.82893	15.329	2.30385	0	2.26748	6.08076	8.62154	0	3.95339	0	0	7.87311	2.67802	0	1.59011	0	0	0	0	7.6722	2.06684	5.06941	0	3.45296	0	0	6.31218	0	12.744	0	0	11.7238	0	0	0	0	0	0	20	44	44	10	28	0
hsa-miR-146b-5p	23.7604	66.7523	0	20.632	12.5094	19.3158	65.9096	17.6902	30.0205	66.4032	59.6599	47.3187	67.3286	75.7804	50.1356	78.4032	36.1244	31.4055	15.111	29.4181	6.3468	8.37514	39.3945	26.0517	36.8859	24.7969	57.4471	38.5856	63.3104	34.93	104.936	19.9077	48.2611	55.2274	73.2828	19.5403	634.463	35.4017	2.15443	219.655	83	183	0	165	80	176	43	215	31
hsa-miR-1470	0	0	0	0	0	0	0	0	0	0	0	0	0	0	0	0	0	0	0	0	0	0	0	0	0	0	0	0	0	0	0	0	0	0	0	0	0	0	0	0	0	0	0	0	0	0	0	0	0
hsa-miR-1471	0	0	0	0	0	0	0	0	0	0	0	0	0	0	0	0	0	0	0	0	0	0	0	0	0	0	0	0	0	0	0	0	0	0	0	0	0	0	0	0	0	0	0	0	0	0	0	0	0
hsa-miR-147a	0	0	0	0	0	0	0	0	0	0	0	0	0	0	0	0	0	0	0	0	0	0	0	0	0	0	0	0	0	0	0	0	0	0	0	0	0	0	0	0	0	0	0	0	0	0	0	0	0
hsa-miR-147b	0	0	0	0	0	0	0	0	0	0	0	0	0	0	0	0	0	0	0	0	0	0	0	0	0	0	0	0	0	0	0	0	0	0	0	0	5.41079	0	0	0	0	0	0	0	0	0	0	0	0
hsa-miR-148a-3p	1836.42	3031.57	1598.57	1633.43	1267.82	937.803	2418.67	917.339	1610.41	2509.72	674.272	1387.08	2016.88	1022.05	2459.16	4351.16	1489.43	1131.09	1062.54	1566.31	990.542	1336.03	5438.38	1176.53	1962.33	2660.5	1740.32	1671.01	2048.94	1735.38	1742.96	1589.71	1575.96	1333.95	3704.62	2393.74	5353.02	2845.97	3386.09	4809.97	6415	8311	3935	13063	8108	8545	1578	11149	1663
hsa-miR-148a-5p	0	0	0	0	0	0	0	0	0	2.59136	0.114718	0	0	0	0	0	0	1.70426	0	0	0	0	0	0	1.77064	0	0	0	0	0	0	0	0	0	0	0	30.2123	0	0	6.07018	0	0	0	0	0	0	0	0	0
hsa-miR-148b-3p	285.983	298.014	301.433	299.602	189.829	247.483	579.378	170.402	400.908	277.274	128.498	276.092	287.271	257.654	498.852	474.314	181.084	180.399	196.651	199.565	211.196	180.978	383.109	131.939	446.468	672.614	900.573	1129.34	808.066	492.195	340.402	418.063	400.232	350.479	477.607	301.201	730.512	369.321	665.369	378.044	999	817	742	2396	1214	2255	378	2071	414
hsa-miR-148b-5p	0	0	0	1.50051	0	0	0	1.56334	0	0	0.114718	3.20807	0	0	0	0	0	0.243438	0	0	0	0	0	0	0	0	0	0	0	6.3502	0	2.91349	0	0	0	0	0	0	0	0	0	0	0	12	0	0	0	19	0
hsa-miR-149-3p	0	0	0	0	0	0	0	0	0	0	0	0	0	0	0	0	0	0	0	0	0	0	0	0	0	0	0	0	0	0	0	0	0	0	0	0	0	0	0	0	0	0	0	0	0	0	0	0	0
hsa-miR-149-5p	0	0	0	0	0	0	0	0	13.5573	3.56301	1.26207	4.01015	0	9.8846	0	0	0	0	0	8.74582	2.40748	0	5.41655	0	0	0	0	0	1.15043	1.58794	0	1.45674	0	0	0	0	54.1116	0	0	80.6063	0	0	0	0	0	0	0	0	14
hsa-miR-150-3p	0	0	0	4.75164	2.81459	18.8768	79.7043	2.63294	40.6718	16.196	8.94898	17.0428	0	38.2199	27.5749	0	17.5989	14.1202	2.69098	19.877	8.31646	26.5824	0	3.36135	12.9839	27.8958	20.275	57.8772	40.2884	7.93814	0	8.74009	0	0	0	0	0	0	0	0	0	0	0	38	18	172	52	32	42
hsa-miR-150-5p	684.47	370.238	857.58	342.241	974.791	1411.59	10413.5	1103.46	6511.38	2009.27	3577.07	4046.14	4353.95	4367.59	3954.47	9055.13	7046.55	5871.37	2534.11	3334.56	1646.67	2844.67	832.204	3943.05	3242.42	2896.07	9972.19	6044.43	6698.2	3202.44	4670.93	1056.57	2238.3	2175.1	3722.31	604.776	1241.42	187.887	747.598	1112.11	2391	1015	2111	2737	6234	12862	6794	13411	6724
hsa-miR-151a-3p	368.429	706.188	176.31	365.749	213.753	305.211	436.833	347.962	302.134	199.21	323.426	191.079	213.956	94.8904	193.022	184.242	275.1	202.553	240.949	176.905	181.65	273.834	260.495	223.54	564.798	713.943	589.679	307.192	339.572	363.589	483.728	337.946	268.762	358.976	424.54	164.095	132.124	136.444	250.995	67.6188	1287	1936	434	2925	1367	2781	285	4229	312
hsa-miR-151a-5p	0	0	0	0	0	0	0	0.164547	0	0	0	0	0	0	0	0	0	0	0.206999	0	0	0	0	0	0.295066	0	0	0	0	0	0	0	0.831774	0	0	0	0	0	0	0.847135	0	0	0	0	0	0	0	2	0
hsa-miR-151b	0	0	0	0	0	0	0	0	0	0	0	0	0	0	0	0	0	0	0.206999	0	0	0	0	0	0	0	0	0	0	0	0	0	0	0	0	0	0	0	0	2.82331	0	0	0	0	0	0	0	0	0
hsa-miR-152-3p	0	27.3576	0	23.633	12.5094	10.7554	110.358	11.766	72.628	63.8118	12.8498	75.1884	88.2757	63.2602	17.5467	141.115	21.7672	5.1126	10.9711	33.791	33.7038	40.4196	1076.45	31.9345	23.0169	195.275	217.963	179.568	147.34	57.1581	33.2712	4.36986	45.7644	78.5931	116.243	120.804	4892.17	29.6858	192.465	7986.93	0	75	0	189	80	98	72	143	75
hsa-miR-152-5p	0	0	0	0	0	0	0	0	0	0	0	0	0	0	0	0	0	0	0	0	0	0	0	0	0	0	0	0	0	0	0	0	0	0	0	0	0	0	0	0	0	0	0	0	0	0	0	0	0
hsa-miR-153-3p	0	0	0	0	0	0	0	0	0	0	0	0	0	0	0	0	0	0	0	0	0	0	0	0	0	0	0	0	0	0	0	0	6.65699	0	0	0	0	0	0	0	0	0	0	0	0	0	0	0	0
hsa-miR-153-5p	0	0	0	0	0	0	0	0	0	0	0	0	0	0	0	0	0	0	0	0	0	0	0	0	0	0	0	0	0	0	0	0	0	0	0	0	0	0	0	0	0	0	0	0	0	0	0	0	0
hsa-miR-1537-3p	0	0	0	0	0	0	0	0	0	0	0	0	0	0	0	0	0	0	0	0	0	0	0	0	1.77064	0	0	0	0	0	0	4.85544	0	0	0	0	0	0	0	0	0	0	0	0	0	0	0	0	0
hsa-miR-1537-5p	0	0	0	0	0	0	0	0	0	0	0	0	0	0	0	0	0	0	0	0	0	0	0	0	0	0	0	0	0	0	0	0	0	0	0	0	0	0	0	0	0	0	0	0	0	0	0	0	0
hsa-miR-1538	0	0	0	0	2.18916	0	0	0.740509	0	0	0.458959	0	0	0	0	0	0	2.92146	0.827994	0	0	0	0	0	0.885199	0	0	0	0	0	0	0	0	0	0	0	0	0	0	0	0	0	0	0	14	0	0	9	0
hsa-miR-1539	0	0	0	0	0	0	0	0	0	0	0	0	0	0	0	0	0	0	0	0	0	0	0	0	0	0	0	0	0	0	0	0	0	0	0	0	0	0	0	0	0	0	0	0	0	0	0	0	0
hsa-miR-154-3p	0	0	0	0	0	0	0	0	0	0	0	0	0	0	0	0	0	0	0	0	0	0	0	0	0	0	0	0	0	0	0	0	0	0	0	0	0	0	0	0	0	0	0	0	0	0	0	0	0
hsa-miR-154-5p	0	0	0	0	0	0	0	0	0	0	0.114718	0	0	0	0	0	0	0	0	0	0	0	0	0	0	0	0	0	4.60506	0	0	0	0	0	0	0.10796	75.7572	0.184429	0.718284	64.6545	0	0	0	0	0	0	0	0	0
hsa-miR-155-3p	0	0	0	0	0	0	0	0	0	0	0	0	0	0	0	0	0	0	0	0	0	0	0	0	0	0	0	0	0	0	0	0	0	0	0	0	0	0	0	0	0	0	0	0	0	0	0	0	0
hsa-miR-155-5p	54.3911	67.4818	61.3427	50.017	34.4007	95.9204	495.075	58.501	695.296	181.718	184.028	282.909	185.53	266.879	240.652	611.517	186.179	234.933	138.07	227.393	59.3099	160.586	0.492514	131.939	50.4599	33.0629	74.3443	63.8132	155.397	104.79	135.649	79.1456	54.0856	21.2417	154.148	0.32388	523.984	16.779	37.7031	104.746	190	185	151	400	220	874	323	711	718
hsa-miR-1587	0	0	0	0	0	0	0	0	0	0	0	0	0	0	0	0	0	0	0	0	0	0	0	0	0	0	0	0	0	0	0	0	0	0	0	0	0	0	0	0	0	0	0	0	0	0	0	0	0
hsa-miR-15a-3p	0	0	0	0	0	0	0	0.987378	0	0	0	0	0	0	0	0	6.02044	0	1.44899	0	0	0	0	0	0	0	0	0	0	0	0	0	0	0	0	0	0	0	0	0	0	0	0	0	0	0	0	12	0
hsa-miR-15a-5p	105.92	32.8289	54.0303	44.7652	125.563	85.3846	142.545	128.604	150.098	102.034	111.862	151.379	173.559	135.746	278.255	243.042	142.181	96.1642	116.956	118.467	82.2897	76.1054	1272.43	118.493	88.2311	206.641	1067.84	946.807	878.283	293.729	286.653	284.535	168.912	108.329	60.6477	125.554	1995.83	262.194	1056.76	1475.9	370	90	133	358	803	778	93	1563	155
hsa-miR-15b-3p	0	0	0	11.629	7.19291	12.2919	61.3114	13.2471	0	12.6329	25.6997	19.8497	40.3972	42.1733	0	0	26.8616	12.1727	21.7351	12.3239	20.3536	25.854	0	0	45.1485	40.2942	77.7221	50.4577	44.8918	6.3502	15.3551	21.3645	9.15302	25.4897	15.1626	0.21592	157.376	98.4612	30.8807	171.235	0	0	0	93	46	112	40	161	0
hsa-miR-15b-5p	21.184	21.1565	0	13.1295	45.9719	38.8511	62.8411	47.8046	43.5777	34.0113	81.9177	52.9327	14.9627	56.6705	116.566	54.8796	50.0179	42.8479	59.2023	34.5859	34.3604	34.2292	873.076	90.7606	121.871	103.32	327.788	192.923	230.218	60.334	33.2712	94.6831	47.4286	0	27.7977	104.395	1396.54	142.713	927.495	1291.11	74	58	0	105	294	354	41	581	45
hsa-miR-16-1-3p	0	0	0	1.62557	0	3.73144	0	0	0	0	1.26207	0	0	0	0	0	0	0	0	0	0	17.8429	0	0	1.47533	4.13238	0	0	0	0	0	1.94232	14.9775	0	0	0	0	0	0.718284	56.3255	0	0	0	13	0	34	0	0	0
hsa-miR-16-2-3p	0	0	0	0	2.50187	1.97545	0	3.78487	0	0	1.95038	0	0	0	0	0	5.55742	0	3.10498	0	0	0	0.492514	0	0	1.03342	11.8277	8.90527	0	0	15.3551	1.45674	0	12.744	0	0	4.9603	0	0	0	0	0	0	0	16	18	0	46	0
hsa-miR-16-5p	457037	646910	480827	679908	505731	593951	364196	403009	278248	309674	500610	481738	470377	405157	514094	329050	359491	405955	530914	551409	481570	526394	371966	435620	213820	399780	564262	598058	568656	678788	625354	647137	728655	656482	535351	376650	183810	679021	523644	120449	1596529	1773490	1183592	5437416	3234260	5411913	237610	4898030	287334
hsa-miR-17-3p	0	19.3327	0	5.50189	0	2.30473	0	2.38612	0	0	1.83567	0	0	0	22.5608	50.959	5.55742	0	1.24199	0	0	0	0	0	0	5.1658	1.68892	19.2916	2.30253	12.702	0	0.485581	0	12.744	0	0	29.7618	0	0	13.1284	0	53	0	44	0	21	0	29	0
hsa-miR-17-5p	65.2695	71.4943	94.2485	86.9045	94.6019	104.371	173.199	154.933	152.036	105.598	121.5	127.319	206.477	114.659	82.7246	266.557	197.294	177.234	198.307	124.43	128.468	129.27	371.291	81.5164	39.8368	78.523	324.408	261.189	154.246	219.106	302.011	138.869	158.928	74.3434	73.2828	244.955	137.985	305.156	415.093	96.8403	228	196	232	695	605	951	113	1883	157
hsa-miR-181a-2-3p	11.7371	15.6849	0	3.00101	1.87636	3.8412	18.393	2.22158	51.3231	22.9981	12.2762	9.42362	14.9627	19.7685	0	0	15.2832	11.4424	9.93607	16.299	4.81483	15.2939	0.492514	0	33.64	3.09896	0	0	5.75549	0	0	7.28335	0	0	15.1626	0	3.6076	0	0	0	41	43	0	24	12	35	12	27	53
hsa-miR-181a-3p	0	0	0	2.62588	2.65823	1.42671	35.2516	0	0	8.74574	4.9334	13.6341	0	34.925	23.8147	0	6.94707	5.59948	1.44899	2.38537	0	0	0	0	32.7548	1.03342	0	11.8721	12.6614	0	0	4.36986	9.15302	0	27.7977	0	62.229	0.184429	0	18.0692	0	0	0	21	17	13	23	0	0
hsa-miR-181a-5p	30.3446	29.1813	40.6244	29.635	21.4223	34.4611	392.385	67.3873	296.324	138.637	140.43	103.66	133.162	121.908	320.87	223.439	196.368	84.4784	92.1154	159.811	35.6734	29.8594	91.0991	115.972	59.3127	17.5642	35.4832	22.2608	26.4749	95.264	102.378	69.4344	63.2379	99.8331	151.621	0.21592	94.2444	0	36.2669	70.5834	106	80	100	237	137	314	256	819	306
hsa-miR-181b-2-3p	0	0	0	0	0	0	0	1.15192	0	0	0	0	0	0	0	0	0	0	0	0	0	0	0	0	0	0	0	0	0	0	0	0	0	0	0	0	0	0	0	0	0	0	0	0	0	0	0	14	0
hsa-miR-181b-3p	0	0	0	0	0	0	0	0	0	0	0	0	0	0	0	0	0	0	0	0	0	0	0	0	0	0	0	0	0	0	0	0	0	0	0	0	0	0	0	0	0	0	0	0	0	0	0	0	0
hsa-miR-181b-5p	0	0	33.7182	3.75126	12.5094	15.1453	73.5718	8.39257	40.6718	19.1112	22.143	35.0879	82.2914	19.1099	36.3491	125.442	28.2513	16.7982	15.111	25.4426	5.90911	26.2181	0	33.6151	9.14778	6.19921	13.5167	0	0	0	15.3551	9.71125	7.48877	27.6137	12.6351	0	0	10.1411	3.59057	20.6103	0	0	83	30	80	138	48	102	42
hsa-miR-181c-3p	0	0	0	0	0	0	16.8587	0	0	0	0	0	0	0	0	0	0	0	0	3.97548	0	0	0	0	9.14778	2.06684	0	0	6.90592	0	0	0	0	0	0	0	6.313	0	0	0	0	0	0	0	0	0	11	0	0
hsa-miR-181c-5p	0	0	0	1.00032	0	0	0	0.740509	0	0	0.344155	6.21555	0	0	0	0	8.79973	0	0	6.36045	3.93945	0	0	0	1.77064	0	0	0	1.15043	6.3502	0	0	0	0	0	0	9.4701	0	0	10.1638	0	0	0	8	0	0	0	9	0
hsa-miR-181d-3p	0	0	0	0	0	0	0	0	0	6.47826	0	0	0	0	0	0	0	0	0	0	0	0	0	0	0	0	0	0	0	0	0	0	0	0	0	0	0	0	0	0	0	0	0	0	0	0	0	0	0
hsa-miR-181d-5p	0	0	0	0	0	0	0	0.658236	0	0	0	0	0	7.24826	0	0	0	0	0.827994	0	0	0	0	0	1.18026	0	0	0	0	0	0	0	0	0	0	0	8.11619	0	0	24.563	0	0	0	0	0	0	0	8	0
hsa-miR-182-3p	0	0	0	0	0	0	0	0	0	6.15437	0.573677	0	0	0	0	0	0	0	0	0	0	0	0	0	0	0	0	0	0	0	0	0	0	0	0	0	0	0	0	12.4226	0	0	0	0	0	0	0	0	0
hsa-miR-182-5p	104.202	171.075	58.9053	80.4023	74.2742	36.5463	91.9648	78.6596	212.074	167.466	368.285	162.808	231.911	64.578	277.001	62.7208	303.351	164.088	153.595	192.409	39.6129	76.4694	1644.71	50.4227	64.6241	40.2942	86.172	40.069	113.958	149.246	263.62	262.2	79.8797	50.9794	88.4454	79.3486	614.171	60.6623	192.106	379.738	364	469	145	643	475	333	60	956	219
hsa-miR-1825	0	0	0	0	0	0	0	0	0	0	0	0	0	0	0	0	0	0	0	0	0	0	0	0	0	0	0	0	0	0	0	0	0	0	0	0	0	0	0	0	0	0	0	0	0	0	0	0	0
hsa-miR-1827	0	0	0	0	0	0	0	0	0	0	0	0	0	0	0	0	0	0	0	0	0	0	0	0	0	0	0	0	0	0	0	0	0	0	0	0	0	0	0	0	0	0	0	0	0	0	0	0	0
hsa-miR-183-3p	0	0	0	0	1.56365	0	0	1.06965	0	0	0	4.61165	0	0	0	54.8796	0	0	0	0	0	13.8372	0	0	0	2.06684	0	0	0	0	0	0	0	0	0	0	0	0	0	0	0	0	0	0	10	0	0	13	0
hsa-miR-183-5p	380.738	558.822	377.807	449.278	278.176	250.995	147.144	380.956	210.139	326.51	796.804	378.749	574.542	232.613	354.711	442.957	533.527	336.453	387.506	445.244	137.66	292.041	3326.35	163.874	105.641	226.271	141.928	172.146	186.477	231.808	240.585	378.247	167.249	206.04	103.608	213	408.545	536.189	81.1512	213.444	1330	1532	930	3593	1779	2287	96	4630	217
hsa-miR-184	0	0	0	7.1274	0	3.40222	93.4991	2.4684	34.8622	25.9133	2.06519	20.6517	40.3972	11.2024	50.1356	66.6414	17.5989	16.7982	4.34697	9.54108	2.18857	10.5601	0	5.04202	10.328	35.1284	0	16.3248	14.9639	6.3502	79.3423	12.1388	163.92	129.571	806.122	0	9.01839	26.9201	78.2789	18.0692	0	0	0	57	0	31	61	30	36
hsa-miR-185-3p	22.329	70.3998	36.1556	24.2582	17.5131	26.8885	15.329	53.1528	50.3552	38.2224	53.1203	50.5265	41.8942	39.5377	0	27.4355	69.9331	40.9002	37.4671	7.15571	22.3233	34.2292	0	21.0097	21.8366	12.3984	13.5167	50.4577	0	20.6401	20.4744	32.0465	19.1378	42.4817	0	17.3811	0	0	0	0	78	193	89	194	112	245	10	646	52
hsa-miR-185-5p	1593.09	1830.03	1043.64	1075.24	1207.46	1071.59	1163.35	1420.64	1095.24	951.672	1492.65	1456.25	1364.54	1072.13	945.062	929.033	2474.05	1071.2	1091.93	1254.24	931.013	1001.02	1028.19	843.739	841.885	3727.79	3141.02	3536.43	3003.2	1817.94	2546.61	2592.86	1751.53	2323.78	1708.27	364.572	243.504	388.313	151.53	143.567	5565	5017	2569	8599	7722	9764	759	17266	1131
hsa-miR-186-3p	0	0	0	0	0	0	0	0.822782	0	0	0	0	0	0	0	0	0	0	0	0	0	0	0	0	0.885199	0	0	0	0	0	0	0	0	0	0	0	0	0	0.359142	0	0	0	0	0	0	0	0	10	0
hsa-miR-186-5p	103.916	18.968	102.373	53.7682	77.4015	101.957	191.592	175.256	111.364	68.6707	207.318	114.888	218.446	154.196	146.647	211.677	208.409	134.386	178.642	152.258	131.532	67.0019	480.118	107.568	469.484	278.965	348.063	403.654	323.456	146.07	133.091	140.811	151.439	106.205	113.716	40.9158	824.756	140.132	225.859	466.556	363	52	252	430	495	929	125	2130	115
hsa-miR-187-3p	0	0	0	0	1.09458	1.09749	0	0	0	0	0	0	0	0	33.8411	0	0	0	0	0	0	0	57.6142	0	3.24597	2.06684	0	0	0	0	0	0	0	0	0	0	6.313	0	0	44.1852	0	0	0	0	7	10	0	0	0
hsa-miR-187-5p	0	0	0	0	0	0	0	0	0	0	0	0	0	0	0	0	0	0	0	5.16817	0	0	0	0	0	0	0	0	0	0	0	0	0	0	0	0	0	0	0	0	0	0	0	0	0	0	0	0	0
hsa-miR-188-3p	0	0	0	0	0	0	0	0	0	0	0	0	0	0	0	0	0	0	0	0	0	0	0	0	0	0	0	0	0	0	0	0	0	0	0	0	0	0	0	0	0	0	0	0	0	0	0	0	0
hsa-miR-188-5p	0	0	0	0	0	0	0	2.55067	0	0	0	0	0	0	0	0	0	0	0	0	0	6.19042	0	0	1.47533	2.06684	0	0	0	0	0	0	0	0	0	0	0	0	0	0	0	0	0	0	0	0	0	31	0
hsa-miR-18a-3p	5.15289	29.9108	8.53103	15.5052	17.8258	17.4501	73.5718	7.40519	28.0824	54.0945	16.9801	54.7372	1.497	26.3582	57.6559	0	18.0619	13.8768	18.0091	17.8895	8.31646	5.82611	390.988	18.4882	7.6722	53.7261	70.9638	46.0051	54.102	46.044	7.67753	16.509	6.65699	6.372	22.7425	15.5458	2878.3	61.0312	147.58	3640.97	18	82	21	124	114	159	48	90	29
hsa-miR-18a-5p	9.44689	22.2508	0	19.3816	33.3061	16.0233	38.3202	32.1714	16.4632	14.5762	40.9588	34.2858	34.4128	21.087	8.77422	39.1972	57.8916	46.9866	51.3362	29.0203	19.9159	22.941	187.123	21.0097	7.08207	11.365	30.4138	38.5856	19.569	23.816	15.3551	40.301	26.6266	16.9937	35.3776	18.2448	53.2106	22.4949	0	40.797	33	61	0	155	213	146	25	391	17
hsa-miR-18b-3p	16.0311	0	0	0	0	2.74371	0	0.740509	0	0	1.26207	0	0	0	0	0	0	0	0	6.36045	0	0	0	0	0.885199	0	0	0	0	0	0	0	0	0	0	0	0	0	0	0	56	0	0	0	0	25	0	9	0
hsa-miR-18b-5p	0	0	0	1.75057	0	1.09749	0	0	0	0.323882	1.37679	0	0	5.27194	0	0	7.41009	2.19114	0.413997	5.5656	0	0.364024	0	0	0.885199	0	0	16.3248	1.15043	12.702	0	5.34102	14.1451	0	15.1626	0	10.3711	0.184429	0	10.1638	0	0	0	14	0	10	0	0	0
hsa-miR-1908-3p	0	0	0	0	2.18916	1.42671	19.9272	0	0	0	0	5.01256	0	0	0	0	0	0	0.620996	0	0	0	0	0	0	0	35.4832	0	0	0	0	0	0	0	0	0	0	0	0	0	0	0	0	0	14	13	13	0	0
hsa-miR-1908-5p	23.4741	0	0	11.5039	19.0768	12.2919	78.1701	4.77225	44.5456	36.6027	11.0142	28.2709	19.4501	12.5202	26.3209	0	11.1154	18.0156	9.52207	13.5162	21.6668	4.36972	0	19.329	12.3937	47.5269	97.9997	11.8721	18.4169	0	0	1.94232	17.4736	0	0	18.3527	4.0581	0	0	0	82	0	0	92	122	112	51	58	46
hsa-miR-1909-3p	0	0	0	0	0	0	0	0	0	0	0	0	0	0	0	0	0	0	0	0	0	0	0	0	0	0	0	0	0	0	0	0	0	0	0	0	0	0	0	0	0	0	0	0	0	0	0	0	0
hsa-miR-1909-5p	0	0	0	0	0	0	0	0	0	0	0	5.61406	0	0	0	0	0	0	0	0	0	0	0	0	0	0	0	0	0	0	0	0	0	0	0	0	0	0	0	0	0	0	0	0	0	0	0	0	0
hsa-miR-190a-3p	0	0	0	0	0	0	0	0	0	0	0	0	0	0	0	0	0	0	0	0	0	0	0	0	0	0	0	0	0	0	0	0	0	0	0	0	6.76349	0	0.359142	12.1404	0	0	0	0	0	0	0	0	0
hsa-miR-190a-5p	6.29793	13.4964	121.873	21.3823	80.2161	31.4979	144.08	37.5196	142.352	69.3185	62.8724	96.4416	228.919	41.5147	141.634	66.6414	168.117	54.5335	58.9953	67.5816	10.2863	5.46208	65.9853	47.9013	16.82	30.9961	116.583	127.626	84.0299	85.7363	74.2229	137.898	70.7267	63.7234	83.3931	16.4095	203.821	38.7206	0.718284	153.589	22	37	300	171	513	287	94	456	147
hsa-miR-190b	26.3367	12.4021	31.2808	30.6354	24.7059	23.8155	24.5255	19.0889	29.0503	15.2243	12.5057	25.2634	25.4363	26.3582	165.449	97.9975	34.7347	41.1436	35.3972	20.6719	34.5792	60.0832	0	21.8496	23.0169	13.4318	0	43.0358	29.9279	14.2899	0	12.6244	47.4286	0	37.9052	15.4379	50.0535	53.2871	64.6336	8.18766	92	34	77	245	158	217	16	232	30
hsa-miR-191-3p	0	0	0	5.87702	6.88011	6.58492	16.8587	1.15192	0	0	3.09774	4.41106	0	7.24826	23.8147	31.3561	14.8202	4.86916	3.93297	11.5286	1.53197	0	0	14.2861	41.9025	4.13238	23.6555	34.1329	9.20845	9.52608	17.9162	4.36986	2.49602	19.1177	0	15.2219	20.7434	0	0	0	0	0	0	47	44	60	11	14	0
hsa-miR-191-5p	687.905	959.701	68.6552	191.065	297.097	399.266	1157.22	867.971	961.6	438.262	1552.99	654.039	676.284	632.602	818.468	544.876	944.325	957.99	863.194	1125.43	670.793	467.556	2447.37	315.142	11617.6	985.675	1606.84	1022.49	794.253	1384.49	1169.65	1366.84	995.171	800.792	651.974	255.103	8668.28	547.99	1787.48	9607.94	2403	2631	169	1528	1900	3638	755	10549	993
hsa-miR-1910-3p	0	0	0	0	0	0	0	0	0	0	0	0	0	0	0	0	0	0	0	0	0	0	0	0	0	0	0	0	0	0	0	0	0	0	0	0	0	0	0	0	0	0	0	0	0	0	0	0	0
hsa-miR-1910-5p	0	0	0	0	0	0	0	0	0	0	0	0	0	0	0	0	0	0	0	0	0	0	0	0	0	0	0	0	0	0	0	0	0	0	0	0	0	0	0	0	0	0	0	0	0	0	0	0	0
hsa-miR-1911-3p	0	0	0	0	0	0	0	0	0	0	0	0	0	0	0	0	0	0	0	0	0	0	0	0	0	0	0	0	0	0	0	0	0	0	0	0	0	0	0	0	0	0	0	0	0	0	0	0	0
hsa-miR-1911-5p	0	0	0	0	0	0	0	0	0	0	0	0	0	0	0	0	0	0	0	0	0	0	0	0	0	0	0	0	0	0	0	0	0	0	0	0	0	0	0	0	0	0	0	0	0	0	0	0	0
hsa-miR-1912	0	0	0	0	0	0	0	0	0	0	0	0	0	0	0	0	0	0	0	0	0	0	0	0	0	0	0	0	0	0	0	0	0	0	0	0	0	0	0	0	0	0	0	0	0	0	0	0	0
hsa-miR-1913	0	0	0	0	0	0	0	0	0	0	0	0	0	0	0	0	0	0	0	0	0	0	0	0	0	0	0	0	0	0	0	0	0	0	0	0	0	0	0	0	0	0	0	0	0	0	0	0	0
hsa-miR-1914-3p	0	0	0	0	0	0	0	0	0	0	0	0	0	0	0	0	0	0	0	0	0	0	0	0	0	0	0	0	0	0	0	0	0	0	0	0	0	0	0	0	0	0	0	0	0	0	0	0	0
hsa-miR-1914-5p	0	0	0	0	0	0	0	0.740509	0	0	0	0	0	0	0	0	0	0	0	0	0	0	0	0	0	0	0	0	0	0	0	0	0	0	0	0	0	0	0	0	0	0	0	0	0	0	0	9	0
hsa-miR-1915-3p	0	0	0	0	0	0	0	0	0	0	0	0	0	0	0	0	0	0	0	0	0	0	0	0	0	0	0	0	0	0	0	0	0	0	0	0	0	0	0	0	0	0	0	0	0	0	0	0	0
hsa-miR-1915-5p	0	0	0	0	0	0	0	0	0	0	0	0	0	0	0	0	0	0	0	0	0	0	0	0	0	0	0	0	0	0	0	0	0	0	0	0	0	0	0	0	0	0	0	0	0	0	0	0	0
hsa-miR-192-3p	0	0	0	0	0	0	0	0	0	0	1.83567	0	0	0	0	0	0	0	1.24199	0	0	0	0	0	0	0	0	0	0	0	0	8.25451	0	0	0	0.539801	11.7238	0.184429	0.359142	0	0	0	0	0	0	0	0	0	0
hsa-miR-192-5p	571.394	336.315	183.622	286.972	272.391	210.279	856.807	414.938	828.931	1759.2	474.87	514.088	591	396.035	579.068	603.676	551.126	526.103	445.466	475.06	489.799	478.845	1324.63	511.79	690.21	1502.28	1084.74	774.659	1080.87	339.773	499.086	453.994	479.28	278.259	545.838	986.405	390.508	285.242	693.736	385.526	1996	922	452	2295	1742	1916	559	5043	856
hsa-miR-193a-3p	0	0	0	0	0	0	0	0	0	0	0	0	0	0	0	0	0	0	0	0	0	0	0	0	0	0	0	0	0	0	0	0	0	0	0	0	0	0	0	0	0	0	0	0	0	0	0	0	0
hsa-miR-193a-5p	83.877	67.4818	214.09	94.0319	82.0926	88.3477	812.354	72.9823	2020.04	308.694	197.222	294.338	158.598	145.63	244.412	1854.15	125.972	226.412	69.7593	157.823	66.751	158.765	91.5916	232.785	1015.99	576.527	195.997	424.429	284.32	158.772	158.685	154.892	156.432	118.951	442.23	140.236	66.7376	0	76.4832	41.7854	293	185	527	752	525	805	530	887	2086
hsa-miR-193b-3p	0	0	0	0	0	0	15.329	0	11.6215	0	0	0	0	0	0	0	0	0	0	0	0	0	0	0	0	0	0	0	0	0	0	0	0	0	0	0	0	0	0	0	0	0	0	0	0	0	10	0	12
hsa-miR-193b-5p	44.0855	28.0871	73.9362	45.0153	18.4513	14.1576	124.152	5.10134	2060.71	136.046	31.6656	66.7674	40.3972	8.5668	107.791	235.201	44.4605	55.264	15.318	34.5859	9.62965	92.8557	150.191	0	10.6231	128.117	65.8944	69.7493	86.3324	28.5783	51.1874	40.7866	34.9471	0	123.823	118.753	23.4488	14.0132	117.059	74.8183	154	77	182	360	118	129	81	62	2128
hsa-miR-194-3p	0	0	0	0	0	0	0	0	0	23.6462	0	0	0	0	0	0	0	0	0.413997	0	0	0	0.492514	0	1.47533	0	0	0	0	0	0	0	0	0	0	0.10796	6.313	0	0.359142	0	0	0	0	0	0	0	0	0	0
hsa-miR-194-5p	220.427	146.636	207.59	258.088	187.327	157.27	674.407	196.402	501.621	1001.23	386.872	252.232	465.32	231.295	399.833	940.795	314.93	145.342	186.508	299.347	131.314	483.579	550.535	254.634	277.972	2778.28	912.401	716.782	1044.04	414.395	432.541	510.318	495.089	382.34	937.528	403.328	206.076	266.251	349.382	369.857	770	402	511	2064	1198	1433	440	2387	518
hsa-miR-195-3p	0	0	0	0.625192	0	0	0	0	0	0	0.344155	0	0	0	0	0	0	0	0	0	0	0	0	0	0.295066	4.13238	13.5167	0	0	0	0	0	0	0	0	0.10796	55.0138	0	0	82.4415	0	0	0	5	0	0	0	0	0
hsa-miR-195-5p	0	0	0	18.3812	13.1348	20.3035	3.06396	64.7543	56.1648	38.2224	35.796	20.4511	52.3677	53.3756	100.271	141.115	29.6403	39.9264	45.5402	32.9957	27.5759	16.7506	0	0	12.6888	8.26605	28.7249	0	9.20845	12.702	25.5937	6.79776	0	0	0	0	0	0	0	0	0	0	0	147	84	185	2	787	58
hsa-miR-196a-3p	0	0	0	0	0	0	0	0	0	0	0	0	0	0	0	0	0	0	0	0	0	0	0	0	0	0	0	0	0	0	0	0	0	0	0	0	0	0	0	0	0	0	0	0	0	0	0	0	0
hsa-miR-196a-5p	28.0544	17.8735	0	6.37715	0	0.987726	16.8587	0.905056	19.3669	17.1676	3.55661	8.42121	0	21.087	16.2945	0	25.009	22.8846	1.03499	8.34839	2.40748	15.2939	1.9695	0	3.24597	0	0	0	6.90592	17.4642	20.4744	8.25451	0	19.1177	0	16.3015	840.539	15.4882	379.544	421.947	98	49	0	51	0	9	11	11	20
hsa-miR-196b-3p	0	0	0	0	0	0	0	0	0	0	0	0	0	0	0	0	0	0	0	0	0	0	0	0	0	0	0	0	0	0	0	0	0	0	0	0	0	0	0	0	0	0	0	0	0	0	0	0	0
hsa-miR-196b-5p	23.7604	282.694	171.841	93.9069	78.6525	33.2539	15.329	55.7035	27.1145	10.0416	38.32	63.5594	0	53.3756	56.4037	0	50.0179	51.1252	54.8553	40.9467	49.0236	37.8706	2.95453	38.6572	34.5252	45.4613	1.68892	81.6214	31.08	31.7541	0	36.9023	40.7723	29.7377	37.9052	41.9954	812.13	105.837	197.133	390.043	83	775	423	751	503	303	10	677	28
hsa-miR-197-3p	0	28.8166	84.4987	30.7604	71.616	89.994	418.44	75.7798	477.41	171.353	78.2462	190.277	381.531	214.821	147.901	419.434	288.531	183.807	81.1444	114.889	158.889	144.564	0.492514	186.564	338.17	79.5564	207.825	356.166	164.607	77.7982	181.717	60.6943	39.1081	36.1097	126.351	134.191	10.3711	50.1525	0.359142	4.23496	0	79	208	246	458	820	273	921	493
hsa-miR-197-5p	0	0	0	1.50051	0	1.86575	0	0	0	0	0	0	0	0	0	0	0	0	2.89798	0	1.53197	0	0	0	4.7213	3.09896	0	0	0	0	0	0	9.15302	0	15.1626	0	0	0	0	0	0	0	0	12	0	17	0	0	0
hsa-miR-1972	0	0	0	0	0	0	0	0	0	0	0	0	0	0	0	0	0	0	0	0	0	0	0	0	0	0	0	0	0	0	0	0	0	0	0	0	0	0	0	0	0	0	0	0	0	0	0	0	0
hsa-miR-1973	0	0	0	0	0	0	0	0	0	0	0	0	0	0	0	0	0	0	0	0	0	0	0	0	0	0	0	0	0	0	0	0	0	0	0	0	0	0	0	0	0	0	0	0	0	0	0	0	0
hsa-miR-1976	0	0	0	2.25076	0	1.53647	0	5.59503	0	0	6.42491	3.00748	0	0	0	0	9.72577	17.7722	9.72907	5.16817	7.44108	13.1092	0	0	2.0657	6.19921	20.275	0	0	0	23.0355	1.45674	0	0	0	0	0	0	0	0	0	0	0	18	0	14	0	68	0
hsa-miR-198	0	0	0	0	0	0	0	0	0	0	0	0	0	0	0	0	0	0	0	0	0	0	0	0	0	0	0	0	0	0	0	0	0	0	0	0	0	0	0	0	0	0	0	0	0	0	0	0	0
hsa-miR-199a-3p	251.917	385.193	464.743	292.099	268.951	281.286	2556.62	112.23	1688.85	478.752	211.334	852.336	1226.89	657.642	1146.86	2034.47	687.75	417.036	293.941	768.842	183.62	575.342	1764.86	600.03	627.356	824.496	1074.6	1015.07	763.173	589.045	542.596	271.911	460.142	480.05	1321.63	382.169	21661	675.03	1145.1	14937.7	880	1056	1144	2336	1720	2563	1668	1364	1744
hsa-miR-199a-5p	0	16.7792	0	1.00032	6.72375	4.4997	44.4481	4.27856	0	20.0828	5.27764	14.4362	26.9315	9.8846	12.5343	58.8002	8.79973	0	3.31198	20.6719	4.81483	6.91875	516.065	0	5.60674	0	48.9999	57.8772	29.9279	14.2899	79.3423	11.1676	83.2082	0	0	16.3015	5067.13	19.3603	136.09	5417.13	0	46	0	8	43	41	29	52	0
hsa-miR-199b-3p	125.386	191.502	199.872	138.422	138.541	142.234	1393.27	58.9124	852.174	235.165	105.437	446.519	570.053	352.544	571.548	1074.07	338.086	222.273	136.414	406.285	84.4783	291.677	895.235	257.156	324.301	351.288	461.268	501.601	405.184	288.966	263.62	130.129	222.998	280.383	629.231	182.88	10835.5	327.466	551.183	7460.23	438	525	492	1107	886	1296	909	716	880
hsa-miR-199b-5p	0	17.8735	0	2.25076	7.03647	2.52419	0	1.31647	6.77976	0	4.01557	4.81197	0	7.24826	0	0	0	0	0.827994	11.5286	0	0	40.8715	0	108.002	5.1658	20.275	0	10.3606	0	30.713	7.28335	15.8093	0	0	26.4495	800.857	0.921908	40.5758	959.369	0	49	0	18	45	23	0	16	7
hsa-miR-19a-3p	15.1722	20.0622	34.937	18.8814	55.6666	48.3992	55.1789	72.6532	48.4194	66.7271	38.6642	45.7145	88.2757	79.0753	94.0049	62.7208	108.836	46.7431	37.8811	43.3317	28.0136	64.4529	477.656	19.329	87.0508	172.545	696.126	725.687	541.013	173.062	66.5454	113.134	42.4359	127.447	60.6477	74.5985	411.251	183.647	410.784	248.312	53	55	86	151	356	441	36	883	50
hsa-miR-19a-5p	0	0	0	0	0	0	0	0	0	0	0	0	0	0	0	0	0	0	0	0	0	0	0	0	0	0	0	0	0	0	0	0	0	0	0	0	0	0	0	0	0	0	0	0	0	0	0	0	0
hsa-miR-19b-1-5p	0	0	0	0	0	0	0	0	0	0	0	0	0	0	0	0	0	0	0	0	0	0	0	0	0	0	0	0	0	0	0	0	0	0	0	0	0	0	0	0	0	0	0	0	0	0	0	0	0
hsa-miR-19b-2-5p	0	0	0	0	0	0	0	0	0	0	0	0	0	0	0	0	0	0	0	0	0	0	0	0	0	0	0	0	0	0	0	0	0	0	0	0	0	0	0	0	0	0	0	0	0	0	0	0	0
hsa-miR-19b-3p	132.256	187.125	205.153	137.422	201.713	199.962	324.941	223.39	289.544	192.407	180.586	206.116	142.139	264.243	408.607	341.039	223.229	201.093	175.951	207.516	123.435	154.396	2261.72	238.667	261.152	646.784	2081.62	2151.83	1479.15	562.053	232.907	460.306	416.874	469.43	267.864	105.258	2302.01	170.187	965.916	1813.29	462	513	505	1099	1290	1822	212	2715	299
hsa-miR-200a-3p	50.6697	31.3699	0	7.50253	15.9494	14.9258	59.7771	8.1457	153.004	141.228	18.3569	47.1181	34.4128	19.7685	130.354	109.759	22.6933	11.4424	7.03809	12.7213	3.28285	31.3161	2974.27	131.099	4.7213	277.931	25.3444	28.1969	55.2524	0	7.67753	2.91349	29.1226	0	0	59.0526	1682.43	22.1262	43.8072	1200.34	177	86	0	60	102	136	39	99	158
hsa-miR-200a-5p	0	0	0	0	0	0	0	0	0	0	0	0	0	0	0	0	0	0	0	0	0	0	0	0	0	3.09896	0	0	0	0	0	0	0	0	0	0	3.1571	0	0	19.0577	0	0	0	0	0	0	0	0	0
hsa-miR-200b-3p	31.4896	49.9731	0	7.0024	7.19291	8.99941	42.9184	7.89888	122.015	22.3503	6.99859	24.2607	14.9627	41.5147	0	35.2767	32.8821	8.27749	3.51898	12.7213	0	10.1958	889.818	52.9441	9.14778	242.803	20.275	10.3887	14.9639	0	46.0681	0	0	0	0	0.431841	492.419	0.737479	1.79528	555.773	110	137	0	56	46	82	28	96	126
hsa-miR-200b-5p	0	0	0	0	0	0	0	0.987378	0	0	0.573677	6.41614	0	8.5668	0	0	3.70534	3.65177	1.86299	0	0	8.73945	0	0	2.9509	26.8637	0	11.8721	10.3606	0	0	1.94232	0	21.2417	0	0	8.5679	0	0	0	0	0	0	0	0	0	0	12	0
hsa-miR-200c-3p	18.3212	18.968	0	7.25246	8.91291	8.45067	141.011	3.86714	167.529	22.3503	13.5382	39.0981	0	36.2428	12.5343	0	49.0919	9.49469	7.45208	18.2869	2.62626	7.64709	3047.15	64.7089	6.19687	24.7969	0	0	21.8715	0	48.6292	6.79776	0	8.496	17.6902	0.971641	641.226	0.737479	35.9078	710.492	64	52	0	58	57	77	92	47	173
hsa-miR-200c-5p	0	0	0	0	0	0	0	0	0	0	0	0	0	0	0	0	0	0	0	0	0	0	0	0	0	0	0	0	0	0	0	0	0	0	0	0	0	0	0	0	0	0	0	0	0	0	0	0	0
hsa-miR-202-3p	0	12.7669	0	0	1.25094	0	0	0	19.3669	0	1.49151	11.0275	0	0	0	0	18.9885	0	0	0	0	0	0	21.0097	0.885199	20.6645	0	0	0	1.58794	0	0	0	0	0	0	0	0	0	0	0	35	0	0	8	0	0	0	20
hsa-miR-202-5p	0	0	0	0	1.40729	1.09749	19.9272	0	0	0	0.688396	3.00748	0	3.95339	0	0	5.55742	0	0	0	0	0	0	0	0.885199	0	0	0	0	0	0	0	0	0	0	0	0	0	0	8.61123	0	0	0	0	9	10	13	0	0
hsa-miR-203a-3p	16.6035	39.3947	0	5.37683	6.25468	8.77989	19.9272	1.72789	52.2933	30.7722	5.73652	10.6266	35.908	94.8904	75.2043	101.918	60.6703	13.8768	12.0061	25.84	5.25251	82.2958	17143.9	15.9668	5.31167	1.03342	108.136	16.3248	80.5769	31.7541	61.4261	11.1676	0	0	7.57991	951.211	59644	140.87	645.62	51909.9	58	108	0	43	40	80	13	21	54
hsa-miR-203a-5p	0	0	0	0	0	0	0	0	0	0	0	0	0	0	0	0	0	0	0	0	0	0	0	0	0	0	0	0	0	0	0	0	0	0	0	0	0	0	0	0	0	0	0	0	0	0	0	0	0
hsa-miR-203b-3p	0	0	0	0	0	0	0	0	0	0	0	0	0	0	0	0	0	0	0	0	0	0	0	0	0	0	0	0	0	0	0	0	0	0	0	0	60.4246	0	0	36.2798	0	0	0	0	0	0	0	0	0
hsa-miR-203b-5p	0	0	0	0	0	0	0	0	0	0	0	0	0	0	0	0	0	0	0	0	0	0	0	0	0	0	0	0	0	0	0	0	0	0	0	0	0	0	0	0	0	0	0	0	0	0	0	0	0
hsa-miR-204-3p	0	0	0	0	0	0	0	0	0	12.9568	0.688396	0	0	0	0	0	0	0	0	0	0	0	0	0	0	10.3316	0	0	0	0	0	0	0	0	0	0	0	0	0	0	0	0	0	0	0	0	0	0	0
hsa-miR-204-5p	9.73319	0	0	0.250066	4.84739	2.63395	21.4569	6.58241	12.5894	30.7722	10.4405	9.6242	0	9.8846	0	0	26.8616	12.1727	3.31198	3.57805	4.81483	4.36972	64.5083	0	9.73791	3.09896	27.0333	14.8413	23.022	0	0	0	3.3285	0	22.7425	0	18.939	0	0	84.4177	34	0	0	2	31	24	14	80	13
hsa-miR-205-3p	0	0	0	0	0	0	0	0	0	0	0	0	0	0	0	0	0	0	0	0	0	0	0.985028	0	0	0	0	0	0	0	0	0	0	0	0	17.0573	49.603	0	24.4174	54.349	0	0	0	0	0	0	0	0	0
hsa-miR-205-5p	10.3056	0	0	3.87632	15.324	9.87737	122.618	11.6837	298.26	49.5595	38.4348	59.9501	163.086	892.891	121.58	313.595	133.382	72.7926	24.6331	100.18	12.4748	42.9686	2985.59	273.122	16.5249	118.818	25.3444	0	51.7994	23.816	40.9517	18.9365	6.65699	0	55.5954	47.1773	5216.39	1.84382	6.10413	3083.5	36	0	0	31	98	90	80	142	308
hsa-miR-2052	0	0	0	0	0	0	0	0	0	0	0	0	0	0	0	0	0	0	0	0	0	0	0	0	0	0	0	0	0	0	0	0	0	0	0	0	0	0	0	0	0	0	0	0	0	0	0	0	0
hsa-miR-2053	0	0	0	0	0	0	0	0	0	0	0	0	0	0	0	0	0	0	0	0	0	0	0	0	0	0	0	0	0	0	0	0	0	0	0	0	0	0	0	0	0	0	0	0	0	0	0	0	0
hsa-miR-2054	0	0	0	0	0	0	0	0	0	0	0	0	0	0	0	0	0	0	0	0	0	0	0	0	0	0	0	0	0	0	0	0	0	0	0	0	0	0	0	0	0	0	0	0	0	0	0	0	0
hsa-miR-206	29.772	159.768	796.237	53.5182	17.8258	23.2667	462.888	14.8104	128.795	47.9398	32.1246	62.3564	91.2679	230.636	111.552	270.477	41.2188	33.8401	21.7351	43.7295	13.7879	42.2403	2572.94	53.7841	1.47533	19.6311	52.3777	35.6164	43.7414	30.1662	23.0355	16.0234	29.9551	27.6137	267.864	336.827	36563	193.603	808.282	31038.3	104	438	1960	428	114	212	302	180	133
hsa-miR-208a-3p	0	0	0	0	0	0	0	0	0	0	0	0	0	0	0	0	0	1.9477	0	0	0	0	0	0	0	2.06684	0	0	0	0	0	0	0	0	0	0	0	0	0	0	0	0	0	0	0	0	0	0	0
hsa-miR-208a-5p	0	0	0	0	0	0	0	0	0	0	0	0	0	0	0	0	0	0	0	0	0	0	0	0	0	0	0	0	0	0	0	0	0	0	0	0	0	0	0	0	0	0	0	0	0	0	0	0	0
hsa-miR-208b-3p	0	0	0	0	0	0	0	0	0	0	0	0	0	0	0	0	0	0	0	0	0	0	0	0	0	0	0	0	0	0	0	0	0	0	0	0	0	0	0	0	0	0	0	0	0	0	0	0	0
hsa-miR-208b-5p	0	0	0	0	0	0	0	0	0	0	0	0	0	0	0	0	0	0	0	0	0	0	0	0	0	0	0	0	0	0	0	0	0	0	0	0	0	0	0	0	0	0	0	0	0	0	0	0	0
hsa-miR-20a-3p	0	0	0	0	0	0	0	0	0	0	0.229437	0	0	0	0	0	0	0	0	0	0	0	0	0	1.18026	0	0	0	0	0	0	0	0	0	0	0	0	0	0	0	0	0	0	0	0	0	0	0	0
hsa-miR-20a-5p	238.176	216.671	594.334	351.619	467.224	548.744	645.288	775.9	505.493	667.272	654.079	913.89	912.684	492.903	565.282	501.758	665.057	631.762	745.617	513.224	598.571	329.547	605.194	382.372	157.577	398.817	1351.7	2183	1506.78	939.932	514.441	800.195	599.099	1021.7	518.04	207.386	865.341	327.098	723.54	442.275	832	594	1463	2812	2988	5000	421	9430	522
hsa-miR-20b-3p	0	0	0	0	0	0	0	0	0	0	0	0	0	0	0	0	0	0	0	0	0	0	0	0	0	0	0	0	0	0	0	0	0	0	0	0	0	0	0	0	0	0	0	0	0	0	0	0	0
hsa-miR-20b-5p	222.145	174.358	96.6859	129.294	258.474	200.621	64.3753	211.13	175.277	162.931	219.939	160.803	201.988	160.128	51.3896	90.1563	145.423	193.789	206.173	204.733	238.991	148.205	54.6597	139.503	117.445	400.882	826.229	773.176	530.652	377.878	325.047	457.393	222.166	435.444	227.431	31.5235	6.76349	70.066	42.7302	15.105	776	478	238	1034	1653	1828	42	2566	181
hsa-miR-21-3p	0	0	0	0	0	1.20725	0	0	0	9.71769	0.344155	0	0	0	0	0	6.02044	0.243438	0	0	0	0	0	0	2.36077	8.26605	33.7916	2.96921	0	14.2899	0	0.971162	7.48877	0	0	0	31.565	0	0.359142	30.7745	0	0	0	0	0	11	0	0	0
hsa-miR-21-5p	993.068	1525.09	4250.93	3841.55	2899.98	2293.42	11563	1941.15	6503.63	5896.61	2202.71	3598.62	6860.1	3324.46	5801.97	13574.9	3217.84	2191.33	2224.43	2245.3	1744.5	2497.64	4221.59	8408.82	1802.1	7894.7	6383.42	7540.32	7754.9	4453.56	3324.67	2360.28	1823.92	3534.53	7343.54	1085.08	26003	1278.89	3173.16	15750.5	3469	4181	10464	30722	18546	20897	7544	23592	6716
hsa-miR-210-3p	0	18.2382	0	7.1274	9.85114	4.4997	18.393	4.52538	0	4.21108	6.99859	0	26.9315	21.087	10.0264	0	0	10.225	2.48398	9.93851	0	16.3862	90.1146	0	5.01661	30.9961	57.4471	43.0358	42.591	26.9919	0	36.4167	8.32054	42.4817	0	0.10796	267.854	0.184429	30.1624	246.477	0	50	0	57	63	41	12	55	0
hsa-miR-210-5p	0	0	0	0.125061	0	0	0	0	0	0	0	0	0	0	0	0	0	0	0	0	0	0	0	0	0	0	0	0	0	0	0	0	0	0	0	0	0	0	0	0	0	0	0	1	0	0	0	0	0
hsa-miR-211-3p	0	0	0	0	0	0	0	0	0	0	0	0	0	0	0	0	0	0	0	0	0	0	0	0	0	0	0	0	0	0	0	0	0	0	0	0	0	0	0	0	0	0	0	0	0	0	0	0	0
hsa-miR-211-5p	0	0	0	1.50051	0	0	32.1877	0.822782	0	0	0.344155	0.200584	0	5.93046	0	0	0	3.1649	0	3.57805	0	0	0	0	0	0	0	0	0	0	0	2.42791	0	0	0	0	0	0	0	3.38783	0	0	0	12	0	0	21	10	0
hsa-miR-2110	30.0583	17.8735	62.9678	53.2681	75.6815	55.7524	55.1789	82.1976	198.517	67.051	55.4149	139.149	35.908	35.5835	1.25397	39.1972	55.5759	56.2378	54.2343	41.7416	55.5894	86.3012	71.8943	74.7937	51.6402	116.752	6.75833	68.2659	42.591	22.2281	2.55821	44.1857	12.4815	48.8554	42.9603	10.148	0	29.1327	34.1121	8.18766	105	49	155	426	484	508	36	999	205
hsa-miR-2113	0	0	0	0	0	0	0	0	0	0	0	0	0	0	0	0	0	0	0	0	0	0	0	0	0	0	0	0	0	0	0	0	0	0	0	0	0	0	0	0	0	0	0	0	0	0	0	0	0
hsa-miR-2114-3p	0	0	0	0	0	0	0	0	0	0	0	0	0	0	0	0	0	0	0	0	0	0	0	0	0	1.03342	0	0	0	0	0	0	0	0	0	0	0	0	0	0	0	0	0	0	0	0	0	0	0
hsa-miR-2114-5p	0	0	0	0	0	0	0	0	0	0	0	0	0	0	0	0	0	0	0	0	0	0	0	0	0	0	0	0	0	0	0	0	0	0	0	0	0	0	0	0	0	0	0	0	0	0	0	0	0
hsa-miR-2115-3p	0	0	0	0	0	0	0	0.493689	0	0	0	0	0	0	0	0	0	2.67802	0	0	0	0	0	0	7.37714	0	0	11.8721	8.05802	0	0	0	0	0	0	0	0	0	0	0	0	0	0	0	0	0	0	6	0
hsa-miR-2115-5p	0	0	0	0	0	0	0	0	0	0	0	0	0	0	0	0	0	0	0	0	0	0	0	0	1.18026	0	0	0	0	0	0	0	0	0	0	0	0	0	0	0	0	0	0	0	0	0	0	0	0
hsa-miR-2116-3p	0	0	0	0	2.81459	0	10.7308	0.740509	0	0	0.573677	3.40865	0	0	0	0	0	0	2.06999	0	0	0	0	0	0	4.13238	0	0	0	0	0	0	0	0	0	0	0	0	0	0	0	0	0	0	18	0	7	9	0
hsa-miR-2116-5p	0	0	0	0	0	0	0	0	0	0	0	0	0	0	0	0	0	0	0	0	0	0	0	0	0	5.1658	0	0	9.20845	0	0	0	0	0	0	0	0	0	0	0	0	0	0	0	0	0	0	0	0
hsa-miR-2117	0	0	0	0	0	0	0	0	0	0	0	0	0	0	0	0	0	0	0	0	0	0	0	0	0	0	0	0	0	0	0	0	0	0	0	0	0	0	0	0	0	0	0	0	0	0	0	0	0
hsa-miR-212-3p	0	0	0	1.37544	0	0	0	0	0	0	0	0	0	0	0	0	0	0	0	0	0	0	0	0	0	0	0	0	13.8135	0	0	0	0	0	0	0	0	0	0	0	0	0	0	11	0	0	0	0	0
hsa-miR-212-5p	0	0	0	0	0	0	0	0.658236	0	0	0	0	0	0	0	0	0	0	0	0	0	0	0	0	0	0	0	0	0	0	0	0	0	0	0	0	0	0	0	0	0	0	0	0	0	0	0	8	0
hsa-miR-214-3p	0	0	0	0	0	1.31701	0	0.905056	0	0	0	5.81464	19.4501	1.3178	0	0	0	2.92146	0	9.54108	0	0	0	0	0	0	0	0	0	0	0	0	0	0	0	0	15.3314	0.184429	0	42.6322	0	0	0	0	0	12	0	11	0
hsa-miR-214-5p	0	0	0	0	0	0	0	0	0	0	0	0	0	0	0	0	0	0	0	0	0	0	0	0	0	4.13238	0	0	0	0	0	0	0	0	0	0	28.8596	0	0	37.5505	0	0	0	0	0	0	0	0	0
hsa-miR-215-3p	0	0	0	0	0	0	0	0	0	0	0	0	0	0	0	0	0	0	0	0	0	0	0	0	0	0	0	0	0	0	0	0	0	0	0	0	0	0	0	0	0	0	0	0	0	0	0	0	0
hsa-miR-215-5p	14.0272	0.364756	0	7.87765	13.2911	9.87737	90.4305	3.53805	79.4078	122.765	17.898	19.8497	19.4501	27.676	0	47.0384	26.3986	11.199	8.28008	3.97548	2.18857	33.8651	0.985028	23.5303	3.54104	195.275	21.9639	0	18.4169	17.4642	43.5099	1.94232	9.15302	42.4817	37.9052	48.7967	0	27.4733	0.359142	18.3515	49	1	0	63	85	90	59	43	82
hsa-miR-216a-3p	0	0	0	0	0	0	0	0	0	0	0	0	0	0	0	0	0	0	0	0	0	0	0	0	0	0	0	0	0	0	0	0	0	0	0	0	0	0	0	0	0	0	0	0	0	0	0	0	0
hsa-miR-216a-5p	0	0	0	0	0	0	0	0	0	4.21108	0	0	0	0	0	0	0	2.19114	0	0	0	0	0	14.2861	0	0	0	0	0	0	0	0	0	0	0	0	0	0	0	0	0	0	0	0	0	0	0	0	0
hsa-miR-216b-3p	0	0	0	0	0	0	0	0	0	0	0	0	0	0	0	0	0	0	0	0	0	0	0	0	0	0	0	0	0	0	0	0	0	0	0	0	0	0	0	0	0	0	0	0	0	0	0	0	0
hsa-miR-216b-5p	0	0	0	0	0	0	0	0	0	0	0	0	0	0	0	0	0	0	0	0	0	0	0	0	0	0	0	0	0	0	0	0	0	0	0	0	0	0	0	0	0	0	0	0	0	0	0	0	0
hsa-miR-217	0	0	0	0	0	0	0	0	0	0	0	0	0	0	0	0	0	0	0	0	0	0	0	0	0	9.29817	0	0	0	0	0	0	0	0	0	0	0	0	0	0	0	0	0	0	0	0	0	0	0
hsa-miR-218-1-3p	0	0	0	0	0	0	0	0	0	0	0	0	0	0	0	0	0	0	0	0	0	0	0	0	0	0	0	0	0	0	0	0	0	0	0	0	0	0	0	0	0	0	0	0	0	0	0	0	0
hsa-miR-218-2-3p	0	0	0	0	0	0	0	0	0	0	0	0	0	0	0	0	0	0	0	0	0	0	0	0	0	0	0	0	0	0	0	0	0	0	0	0	6.76349	0	0	0	0	0	0	0	0	0	0	0	0
hsa-miR-218-5p	0	0	0	0	0	0	36.7859	4.68997	0	4.53497	0	3.80957	22.4423	4.61266	0	15.6824	14.8202	0	2.48398	7.95096	0	7.28278	207.805	21.0097	2.65584	0	0	26.7134	0	0	0	0	9.15302	10.62	0	16.3015	641.226	0.553169	0.359142	671.953	0	0	0	0	0	0	24	57	0
hsa-miR-219a-1-3p	0	0	0	3.12607	0	1.64623	0	1.89243	0	0	0	0	0	0	0	0	0	0	0	0	0	0	0	0	1.77064	0	0	0	0	0	0	5.8266	0	0	0	0	0	0	0	0	0	0	0	25	0	15	0	23	0
hsa-miR-219a-2-3p	0	0	0	0	0	0	62.8411	0.905056	47.4515	0	0.344155	0.200584	50.8707	50.0808	13.7865	66.6414	80.1219	4.62553	0	7.95096	3.72054	12.7449	0	19.329	0	0	0	0	0	0	0	0	0	0	0	0	0	0	0	0	0	0	0	0	0	0	41	11	49
hsa-miR-219a-5p	0	0	0	0	0	0	0	0	0	0	0	0	0	11.2024	0	0	0	1.9477	0	0	0	0	0	0	0.295066	0	0	0	0	0	0	0	0	0	0	0	0	0	0	0	0	0	0	0	0	0	0	0	0
hsa-miR-219b-3p	0	0	0	0	0	0	0	0	0	0	0	0	0	0	0	0	0	0	0	0	0	0	0	0	0	0	0	0	0	0	0	0	0	0	0	0	0	0	0	0	0	0	0	0	0	0	0	0	0
hsa-miR-219b-5p	0	0	0	1.25044	0	0	0	0.822782	0	0	0.344155	0	0	0	0	0	0	3.65177	0	0	0	0	0	0	1.77064	0	0	0	0	0	0	0	0	0	0	0	0	0	0	0	0	0	0	10	0	0	0	10	0
hsa-miR-22-3p	193.232	173.629	528.523	393.134	244.089	303.016	844.542	528.895	450.296	559.083	684.712	401.606	789.996	622.059	650.513	1340.63	1190.25	579.663	508.187	593.526	527.005	442.067	611.596	883.237	494.272	1111.72	562.646	847.378	893.247	457.265	325.047	450.595	304.542	541.649	270.391	211.164	1296.43	67.3003	280.08	1645.72	675	476	1301	3144	1561	2761	551	6428	465
hsa-miR-22-5p	0	0	0	2.50082	2.18916	0	0	1.15192	0	0	2.7535	0	0	0	0	43.1178	0	0	2.48398	0	0	0	0	14.2861	5.31167	0	6.75833	0	1.15043	0	0	5.8266	0	0	0	0.755721	49.603	0	0	45.1733	0	0	0	20	14	0	0	14	0
hsa-miR-221-3p	117.943	35.3824	36.562	34.2616	32.0552	53.7769	442.965	73.476	505.493	136.046	191.485	235.39	161.591	197.029	80.2166	591.914	135.697	94.2165	135.172	134.368	56.9025	61.5399	595.346	152.108	349.384	223.172	321.03	273.061	302.737	60.334	58.8679	42.2433	47.4286	25.4897	85.9178	49.6604	1900.23	80.2071	278.643	427.17	412	97	90	274	205	490	289	893	522
hsa-miR-221-5p	0	0	0	0	0	0	0	0	0	0	0	0	0	0	0	0	0	0.486877	0	0	0	0	0	0	0.295066	1.03342	0	0	0	0	0	0	0	0	0	0	13.9787	0	0	0	0	0	0	0	0	0	0	0	0
hsa-miR-222-3p	5.43919	35.7472	73.9362	28.1345	41.1245	48.2894	99.627	57.2668	97.8068	83.895	55.5296	84.2111	106.231	83.688	53.8957	172.48	56.965	57.455	40.9861	50.4874	29.3266	41.1479	3.44705	176.479	43.3779	67.1579	27.0333	17.8082	67.9138	46.044	30.713	29.1334	9.15302	36.1097	15.1626	53.9786	165.041	12.1694	82.2286	22.7278	19	98	182	225	263	440	65	696	101
hsa-miR-222-5p	0	0	0	0	0	0	0	0	0	0	0	0	0	0	0	0	0	0	0	0	0	0	0	0	0	0	0	0	0	0	0	0	0	0	0	0	0	0	0	0	0	0	0	0	0	0	0	0	0
hsa-miR-223-3p	725.979	1528.74	1328.42	1332.33	1564.76	2599.62	11277.9	1181.95	8609.85	2216.25	4726.21	4869.6	6526.44	2158.75	5224.16	8635.69	5622.88	4408.94	4640.96	7286.5	1960.51	2326.86	3986.7	1963.12	471687	7661.19	25408.6	23860.1	14968.8	4371	9114.06	3008.98	3213.5	3332.74	7967.72	5457.24	35158.8	6278.28	5506.8	22058.7	2536	4191	3270	10655	10007	23687	7358	14365	8891
hsa-miR-223-5p	39.7915	107.971	29.2496	57.7696	30.0224	28.2054	99.627	12.4243	124.921	45.3487	34.1898	86.8177	56.8551	44.1503	130.354	243.042	88.921	58.9158	30.4292	77.1227	33.2661	47.7024	180.229	94.1219	1108.05	150.848	177.411	170.662	143.886	138.132	204.753	69.92	21.6338	184.798	255.229	157.941	178.119	123.169	231.245	71.007	139	296	72	462	192	257	65	151	129
hsa-miR-224-3p	0	0	0	0	0	0	0	0	0	0	0	0	0	0	0	0	0	0	0	0	0	0	0	0	0	0	0	0	0	0	0	0	0	0	0	0	0	0	0	0	0	0	0	0	0	0	0	0	0
hsa-miR-224-5p	0	0	0	0	0	1.64623	0	0.822782	9.68344	0	4.24501	5.41347	0	17.7921	27.5749	0	6.94707	0.973754	0	2.7828	0	5.82611	84.6975	0	9.44284	8.26605	35.4832	17.8082	17.2665	0	0	0	5.82452	12.744	0	14.0344	421.171	0.737479	156.198	546.456	0	0	0	0	0	15	0	10	10
hsa-miR-2276-3p	0	0	0	2.50082	0	0.987726	0	0	0	0	0	3.20807	0	0	0	0	0	0	1.44899	4.77034	1.31319	0	0	0	0.590132	0	0	0	0	7.93814	0	0	0	0	0	0	0	0	0	0	0	0	0	20	0	9	0	0	0
hsa-miR-2276-5p	0	0	0	0	0	0	0	0	0	0	0	0	0	0	0	0	0	0	0	0	0	0	0	0	0	0	0	0	0	0	0	0	0	0	0	0	0	0	0	0	0	0	0	0	0	0	0	0	0
hsa-miR-2277-3p	18.035	0	0	1.00032	2.50187	0.548743	0	2.13925	0	0	4.24501	0	0	0	0	0	0	1.70426	0	5.5656	3.72054	0	0	0	8.26234	3.09896	0	0	0	0	0	0	0	0	0	0	9.9206	0	0	0	63	0	0	8	16	5	0	26	0
hsa-miR-2277-5p	10.3056	0	0	0	0	0	0	0	0	0	0.458959	0	0	0	0	0	0	1.21719	0	0	0	0	0	0	0	0	0	0	0	0	0	0	0	0	0	0	0	0	0	0	36	0	0	0	0	0	0	0	0
hsa-miR-2278	0	0	0	0	0	1.31701	0	0.740509	0	0	0.114718	0	0	0	0	0	0	0	0	0	0	0	0	0	0	0	0	0	0	0	0	1.45674	8.32054	0	0	0	0	0	0	0	0	0	0	0	0	12	0	9	0
hsa-miR-2355-3p	0	0	0	0	0	1.53647	0	0	0	0	0	0	20.9471	0	25.0687	0	0	0	1.44899	0	0	0	0	0	2.65584	0	0	0	0	0	0	0	0	0	0	0	0	0	0	0	0	0	0	0	0	14	0	0	0
hsa-miR-2355-5p	0	0	0	0	0	0	0	0	0	0	0	0	0	0	0	0	0	0	0	0	0	0	0	0	2.65584	0	0	11.8721	0	0	0	0	0	0	0	0	0	0	0	0	0	0	0	0	0	0	0	0	0
hsa-miR-2392	0	0	0	0	0	0	0	0	0	0	0	0	0	0	0	0	0	0	0	0	0	0	0	0	0	0	0	0	0	0	0	0	0	0	0	0	0	0	0	0	0	0	0	0	0	0	0	0	0
hsa-miR-23a-3p	116.225	0	281.527	82.0278	99.762	143.551	1742.73	83.5141	965.474	306.751	266.634	596.294	617.932	515.307	481.305	1987.43	700.718	308.212	155.872	509.248	120.59	230.501	2442.44	716.842	1982.69	884.421	1032.36	1092.24	677.993	333.422	330.163	203.933	192.211	248.522	464.972	143.475	6907.39	148.429	583.859	4877.59	406	0	693	656	638	1308	1137	1015	997
hsa-miR-23a-5p	0	0	0	0	0	0	0	0	0	0	0.344155	7.01763	0	0	0	0	0	0	0	0	0	0	0	0	0.590132	4.13238	0	0	4.60506	0	0	0.971162	0	0	0	0	0	0	0	0	0	0	0	0	0	0	0	0	0
hsa-miR-23b-3p	0	0	29.6558	6.00202	3.1273	7.79216	70.5079	14.0699	138.479	211.519	39.1232	51.9301	128.673	86.9828	0	192.074	75.0275	42.6045	10.5571	60.8237	21.6668	12.0165	1277.85	88.24	41.9025	24.7969	25.3444	56.3937	82.8778	14.2899	28.1548	33.5032	0	16.9937	138.986	11.0116	1503.41	29.1327	133.217	1342.21	0	0	73	48	20	71	46	171	143
hsa-miR-23b-5p	12.0233	0	0	4.25145	1.40729	0.658503	19.9272	0	80.3757	5.50661	3.32718	7.21796	0	0	0	0	0	0	0.827994	2.38537	3.72054	0	0	0	6.19687	12.3984	0	0	0	0	0	1.45674	0	0	0	16.4095	24.3498	0	0	0	42	0	0	34	9	6	13	0	83
hsa-miR-23c	0	0	0	0	0	0	0	0	0	0	0	0	0	0	0	0	0	0	0	0	0	0	0.985028	0	0.590132	0	0	0	0	0	0	0	0	0	0	0	0.902203	0	0.359142	0.423567	0	0	0	0	0	0	0	0	0
hsa-miR-24-1-5p	0	0	0	0	0	0	0	0	0	0	0	0	0	0	0	0	0	0	0	0	0	0	0	0	0	0	0	0	0	0	0	0	0	0	0	0	0	0	0	0	0	0	0	0	0	0	0	0	0
hsa-miR-24-2-5p	0	0	0	0	0	0	0	0	0	0	0	0	0	0	0	0	0	0	0	0	0	0	0	0	0	0	0	0	0	0	0	0	0	0	0	0	0	0	0	0	0	0	0	0	0	0	0	0	0
hsa-miR-24-3p	188.651	248.041	58.0927	184.438	151.832	246.276	2101.4	201.668	1163.02	529.283	423.127	788.175	541.627	533.099	486.317	1324.95	862.351	442.355	433.667	634.076	280.573	438.789	7072.75	324.386	1776.72	321.326	1167.53	1291.1	927.78	455.677	389.031	368.536	426.026	416.326	454.865	524.024	8674.6	629.303	1212.96	7739.18	659	680	143	1475	971	2244	1371	2451	1201
hsa-miR-2467-3p	0	0	0	0	0	0	0	0	0	0	0	0	0	0	0	0	0	0	0	0	0	0	0	0	0	0	0	0	0	0	0	0	0	0	0	0	0	0	0	0	0	0	0	0	0	0	0	0	0
hsa-miR-2467-5p	0	0	0	0	0	0	0	0	0	0	0	0	0	0	0	0	0	0	0	0	0	0	0	0	0	0	0	0	0	0	0	0	0	0	0	0	0	0	0	0	0	0	0	0	0	0	0	0	0
hsa-miR-25-3p	16703.8	18275.5	9976.12	14970.8	11775.8	12674.8	7895.17	12099.8	6412.6	5667.92	11584.1	7577.39	10934.3	10219.2	10835.6	7510.67	12028.5	12264.7	10552.3	10392.1	9914.83	9811.4	11431.7	9398.79	24325.8	26152.4	21253.8	18872.3	20125.7	11355.4	9561.96	13394.5	8950.71	10442.2	8571.67	5895.22	3369.37	4336.35	6344.53	2821.64	58350	50102	24557	119726	75309	115489	5151	147057	6622
hsa-miR-25-5p	21.4701	51.4321	0	26.8842	29.397	41.1558	19.9272	29.703	63.9125	34.9833	42.4503	51.9301	119.696	49.4223	40.1092	0	89.3846	58.4289	31.4642	45.3196	21.4479	21.1203	0	42.0185	41.0171	60.9587	21.9639	35.6164	3.45296	9.52608	0	16.509	22.4663	36.1097	101.08	0	0	0	0	0	75	141	0	215	188	375	13	361	66
hsa-miR-2681-3p	0	0	0	0	0	0	0	0	0	0	0	0	0	0	0	0	0	0	0	0	0	0	0	0	0	0	0	0	0	0	0	0	0	0	0	0	0	0	0	0	0	0	0	0	0	0	0	0	0
hsa-miR-2681-5p	0	0	0	0	0	0	0	0	0	0	0	0	0	0	0	0	0	0	0	0	0	0	0	0	0	0	0	0	0	0	0	0	0	0	0	0	0	0	0	0	0	0	0	0	0	0	0	0	0
hsa-miR-2682-3p	0	0	0	0	0	0	0	0	0	0	0	0	0	0	0	0	0	0	0	0	0	0	0	0	0	0	0	0	0	0	0	0	0	0	0	0	0	0	0	0	0	0	0	0	0	0	0	0	0
hsa-miR-2682-5p	0	0	0	0	0	0	0	0	0	0	0	0	0	0	0	0	0	0	0	0	0	0	0	0	0	0	0	0	0	0	0	0	0	0	0	0	0	0	0	0	0	0	0	0	0	0	0	0	0
hsa-miR-26a-1-3p	0	0	0	0	0	0	0	0	0	0	0.344155	0	0	0	0	70.562	0	0	1.44899	0	0	0	0	0	1.47533	8.26605	0	0	9.20845	4.76383	0	0	0	0	0	0	0	0	0	0	0	0	0	0	0	0	0	0	0
hsa-miR-26a-2-3p	0	0	0	0	0	0.987726	0	0	0	0	0	0	0	0	0	0	0	0	0	0	0	0	0	0	1.47533	0	0	4.45263	0	0	0	0	0	0	0	0	0	0	0	4.79984	0	0	0	0	0	9	0	0	0
hsa-miR-26a-5p	313.751	122.926	279.496	89.4054	200.462	214.339	2145.84	330.683	1833.14	1529.87	766.745	814.04	758.575	747.92	940.048	1305.35	984.154	606.443	589.746	734.653	260.438	172.967	978.455	747.096	534.404	165.312	794.126	739.043	766.626	852.607	729.432	651.615	509.234	346.231	813.702	187.09	5173.55	294.83	588.527	2970.29	1096	337	688	715	1282	1953	1400	4019	1893
hsa-miR-26b-3p	0	0	0	2.37582	1.87636	4.82893	18.393	2.71522	0	11.661	2.63878	3.00748	20.9471	3.29487	0	0	0	5.84291	2.69098	1.98754	2.62626	0	0	13.4462	66.3947	1.03342	0	0	0	4.76383	0	2.42791	9.15302	0	0	13.4946	13.0765	13.46	29.0854	0	0	0	0	19	12	44	12	33	0
hsa-miR-26b-5p	1565.32	1952.23	2598.33	1828.87	2639.47	1700.78	4639.62	2593.96	4037.17	4403.35	3349.22	3685.64	3447.25	2099.45	6258.21	3833.73	3105.3	2459.37	5122.86	3490.79	2502.4	2115.29	3786.77	4668.3	1494.03	1935.19	4175.07	5128.78	6210.14	3478.7	3212.06	4298.62	3594.6	3407.08	3242.17	1656.71	11109.2	3174.36	2111.73	8104.1	5468	5352	6396	14626	16880	15497	3027	31526	4169
hsa-miR-27a-3p	28.0544	63.8342	0.406193	39.3884	48.1609	46.6432	470.555	32.9943	336.996	95.2321	81.9177	160.803	149.62	67.2136	142.887	317.516	116.246	55.0206	32.4992	113.696	29.1079	65.5453	1466.94	13.4462	1094.48	343.024	1155.71	857.764	887.491	295.316	174.04	139.84	45.7644	214.536	290.609	201.664	5304.77	96.0642	1000.39	3542.72	98	175	1	315	308	425	307	401	348
hsa-miR-27a-5p	0	0	0	0	0	0	0	0.0822733	0	0	2.63878	0	0	0	0	0	0	9.00781	0	0	0	0	0	0	2.36077	0	0	0	0	0	0	0	0	0	0	0	90.6381	0	0	24.1394	0	0	0	0	0	0	0	1	0
hsa-miR-27b-3p	67.8459	214.483	213.684	194.566	95.8529	118.638	861.405	86.3116	669.15	523.128	207.318	260.653	228.919	292.579	416.127	435.116	260.28	177.478	103.914	300.938	74.1921	202.826	9289.17	202.531	385.975	818.296	1806.21	1216.9	1483.76	384.229	268.737	334.548	368.612	324.989	1041.14	682.182	7878.7	975.761	1848.17	8767.01	237	588	526	1556	613	1081	562	1049	691
hsa-miR-27b-5p	0	0	0	0	0	0	0	0	0	0	0	0	0	0	0	0	0	0	0	0	0	0	0	0	0	0	0	0	2.30253	0	0	0	0	0	0	0	0	0	0	0	0	0	0	0	0	0	0	0	0
hsa-miR-28-3p	71.2811	59.8217	38.5932	29.51	18.9204	33.8026	82.7683	38.7538	135.573	217.673	89.6046	116.893	157.101	51.3986	154.167	192.074	155.612	91.2951	36.2252	108.528	22.5422	50.6154	141.819	47.9013	880.541	338.89	275.41	109.818	149.641	73.0359	63.9843	124.302	86.5367	48.8554	144.041	31.4155	320.162	15.4882	41.2937	655.437	249	164	95	236	121	308	54	471	140
hsa-miR-28-5p	0	0	0	0	0	2.52419	18.393	0.24682	0	0	0.688396	0	0	0	0	0	0	1.21719	1.65599	0	1.09428	0	0	0	3.24597	0	0	0	0	0	0	0	0	0	0	0.10796	20.2917	0	0	0	0	0	0	0	0	23	12	3	0
hsa-miR-2861	0	0	0	0	0	0	0	0	0	0	0	0	0	0	0	0	0	0	0	0	0	0	0	0	0	0	0	0	0	0	0	0	0	0	0	0	0	0	0	0	0	0	0	0	0	0	0	0	0
hsa-miR-2909	0	0	0	0	0	0	0	0	0	0	0	0	0	0	0	0	0	0	0	0	0	0	0	0	0	0	0	0	0	0	0	0	0	0	0	0	0	0	0	0	0	0	0	0	0	0	0	0	0
hsa-miR-296-3p	0	0	0	0	0	0	0	0	0	0	0	0	0	0	0	0	0	0	0	0	0	0	0	0	0	0	0	0	0	0	0	0	0	0	0	0	13.5282	0	0	0	0	0	0	0	0	0	0	0	0
hsa-miR-296-5p	19.1801	0	66.624	4.37651	24.5496	20.962	0	45.0894	17.4311	41.1376	27.3059	34.2858	53.8629	36.2428	0	78.4032	36.5874	27.2669	47.4032	45.7171	44.6466	17.8429	0	28.5731	8.55764	81.6232	60.8276	83.1048	17.2665	46.044	71.6647	24.7632	7.48877	31.8617	0	0	0	0	0	0	67	0	164	35	157	191	0	548	18
hsa-miR-297	0	0	0	0	0	0	0	0	0	0	0	0	0	0	0	0	0	0	0	0	0	0	0	0	0	0	0	0	0	0	0	0	0	0	0	0	0	0	0	0	0	0	0	0	0	0	0	0	0
hsa-miR-298	0	0	0	0	0	0	0	0	0	0	0	0	0	0	0	0	0	0	0	0	0	0	0	0	0	0	0	0	0	0	0	0	0	0	0	0	0	0	0	0	0	0	0	0	0	0	0	0	0
hsa-miR-299-3p	0	0	0	0	0	0	0	0	0	0	0	0	0	0	0	0	0	0	0	0	0	0	0	0	0	0	0	0	0	0	0	0	0	0	0	0	55.4643	0	0.718284	53.9258	0	0	0	0	0	0	0	0	0
hsa-miR-299-5p	0	0	0	0	0	0	0	0	0	9.3935	0	0	0	0	0	0	0	0	0	0	0	0	0	0	1.18026	0	0	0	0	0	0	0	0	0	0	0	9.4701	0.184429	0.359142	87.5232	0	0	0	0	0	0	0	0	0
hsa-miR-29a-3p	145.711	224.696	127.967	152.427	69.5832	109.2	930.378	53.4819	645.909	262.374	186.093	292.132	372.555	322.89	367.246	474.314	298.72	155.81	69.7593	252.835	71.7847	221.762	2119.9	522.715	608.47	457.708	1091.5	836.989	819.577	565.229	688.481	208.303	297.053	429.072	1015.87	263.092	18640.2	408.78	1333.25	8272.23	509	616	315	1219	445	995	607	650	667
hsa-miR-29a-5p	0	0	0	0	0	0	0	0	0	0	0	0	0	0	0	0	0	0	0	0	0	0	0	0	0	0	0	0	0	0	0	0	0	0	0	0	3.6076	0	0	0	0	0	0	0	0	0	0	0	0
hsa-miR-29b-1-5p	0	0	0	0	0	0	0	0	0	0	0	0	0	0	0	0	0	0	0	0	0	0	0	11.7656	1.77064	0	0	0	0	0	0	0	0	0	0	0	5.8625	0	0	9.0348	0	0	0	0	0	0	0	0	0
hsa-miR-29b-2-5p	0	0	0	1.75057	0	1.42671	0	0	0	0	1.72095	0	0	3.95339	0	0	0	0	0	0	2.18857	0	0	0	2.65584	8.26605	0	0	4.60506	0	0	6.79776	0	0	0	0	0	0	0	0	0	0	0	14	0	13	0	0	0
hsa-miR-29b-3p	0	0	0	1.25044	4.06552	3.8412	73.5718	7.32291	51.3231	17.8154	4.81869	3.80957	5.98436	33.6072	0	70.562	20.8412	4.13865	7.03809	0	10.505	8.73945	735.688	12.6055	11.5083	6.19921	152.066	62.3298	100.144	44.4561	0	16.9946	21.6338	0	0	104.395	2262.78	35.4017	413.657	1283.63	0	0	0	10	26	35	48	89	53
hsa-miR-29c-3p	176.056	287.436	137.31	141.923	148.548	120.394	596.237	121.445	278.893	234.193	154.198	224.964	462.327	158.809	433.676	709.514	346.423	120.509	160.426	286.626	261.314	190.445	920.841	386.574	502.534	781.101	1917.73	1693.27	1201.74	727.177	332.724	411.265	341.986	441.816	798.539	229.841	2076.1	206.879	523.893	1496.08	615	788	338	1135	950	1097	389	1476	288
hsa-miR-29c-5p	8.01556	0	0	0	2.97094	0	0	1.72789	0	0	5.16284	0	0	0	0	0	13.4305	6.81667	5.58896	0	0	0	0	10.0849	21.5413	11.365	35.4832	7.41949	19.569	0	0	0	0	0	0	0	17.5863	0	0	0	28	0	0	0	19	0	0	21	0
hsa-miR-300	0	0	0	0	0	0	0	0	0	0	0	0	0	0	0	0	0	0	0	0	0	0	0	0	0	0	0	0	0	0	0	0	0	0	0	0	0	0	0	0	0	0	0	0	0	0	0	0	0
hsa-miR-301a-3p	0	0	0	6.50221	5.00375	3.29246	33.722	15.1395	7.74765	0.323882	7.45747	12.4311	14.9627	20.4277	13.7865	0	12.9675	11.199	8.28008	12.7213	7.44108	15.2939	159.054	0	25.9678	17.5642	128.411	75.6853	93.2383	50.8079	12.7969	31.5609	26.6266	16.9937	15.1626	38.7566	239.446	71.5411	145.067	483.355	0	0	0	52	32	30	22	184	8
hsa-miR-301a-5p	0	0	0	0	0	0	0	0	0	0	0	0	0	0	0	43.1178	0	0	0	6.36045	0	0	0.492514	0	1.47533	0	0	0	0	0	0	2.42791	0	0	0	0	4.0581	0	0	0	0	0	0	0	0	0	0	0	0
hsa-miR-301b-3p	0	0	0	1.00032	3.1273	0	0	0	0	0	0	0	0	0	0	0	0	0	0	0	0	0	0.985028	0	0.295066	0	0	13.3555	3.45296	0	0	3.88428	0	0	0	15.3299	0	0	0	0.988086	0	0	0	8	20	0	0	0	0
hsa-miR-301b-5p	0	0	0	0	0	0	0	0	0	0	0	0	0	0	0	0	0	0	0	0	0	0	0	0	0	0	0	0	0	0	0	0	0	0	0	0	0	0	0	10.0229	0	0	0	0	0	0	0	0	0
hsa-miR-302a-3p	0	0	0	0	0	0	0	0	0	0	0	0	0	0	0	0	0	0	0	0	0	0	0	0	0	0	0	0	0	0	0	0	0	0	0	0	0	0	0	0	0	0	0	0	0	0	0	0	0
hsa-miR-302a-5p	0	0	0	0	0	0	0	0	0	0	0	0	0	0	0	0	0	0	0	0	0	0	0	0	0	0	0	0	0	0	0	0	0	0	0	0	0	0	0	0	0	0	0	0	0	0	0	0	0
hsa-miR-302b-3p	0	0	0	0	0	0	0	0	0	0	0	0	0	0	0	0	0	0	0	0	0	0	0	0	0	0	0	0	0	0	0	0	0	0	0	0	0	0	0	0	0	0	0	0	0	0	0	0	0
hsa-miR-302b-5p	0	0	0	0	0	0	0	0	0	0	0	0	0	0	0	0	0	0	0	0	0	0	0	0	0	0	0	0	0	0	0	0	0	0	0	0	0	0	0	0	0	0	0	0	0	0	0	0	0
hsa-miR-302c-3p	0	0	0	0	0	0	0	0	0	0	0	0	0	0	0	0	0	0	0	0	0	0	0	0	0	0	0	0	0	0	0	0	0	0	0	0	0	0	0	0	0	0	0	0	0	0	0	0	0
hsa-miR-302c-5p	0	0	0	0	0	0	0	0	0	0	0	0	0	0	0	0	0	0	0	0	0	0	0	0	0	0	0	0	0	0	0	0	0	0	0	0	0	0	0	0	0	0	0	0	0	0	0	0	0
hsa-miR-302d-3p	0	0	0	0	0	0	0	0	0	0	0	0	0	0	0	0	0	0	0	0	0	0	0	0	0	0	0	0	0	0	0	0	0	0	0	0	0	0	0	0	0	0	0	0	0	0	0	0	0
hsa-miR-302d-5p	0	0	0	0	0	0	0	0	0	0	0	0	0	0	0	0	0	0	0	0	0	0	0	0	0	0	0	0	0	0	0	0	0	0	0	0	0	0	0	0	0	0	0	0	0	0	0	0	0
hsa-miR-302e	0	0	0	0	0	0	0	0	0	0	0	0	0	0	0	0	0	0	0	0	0	0	0	0	0	0	0	0	0	0	0	0	0	0	0	0	0	0	0	0	0	0	0	0	0	0	0	0	0
hsa-miR-302f	0	0	0	0	0	0	0	0	0	0	0	0	0	0	0	0	0	0	0	0	0	0	0	0	0	0	0	0	0	0	0	0	0	0	0	0	0	0	0	0	0	0	0	0	0	0	0	0	0
hsa-miR-3064-3p	0	0	0	0	0	0	0	0	0	0	0	0	0	0	0	0	0	0	0	0	0	0	0	0	0	0	0	0	0	0	0	0	0	0	0	0	0	0	0	0	0	0	0	0	0	0	0	0	0
hsa-miR-3064-5p	0	0	0	0	1.40729	1.09749	0	0.411416	0	0	0.344155	0	22.4423	0	0	0	0	0	0	0	0	0	0	0	1.47533	0	0	11.8721	0	0	0	7.76893	0	0	0	0	0	0	0	0	0	0	0	0	9	10	0	5	0
hsa-miR-3065-3p	0	0	0	0	0	0	0	0	0	3.56301	0	0	0	0	0	0	0	0	0	0	0	0	0	0	0	0	0	0	0	0	0	2.42791	0	0	0	0	0	0	0	0	0	0	0	0	0	0	0	0	0
hsa-miR-3065-5p	0	0	0	0	1.87636	0	0	0	0	0	1.49151	0	0	22.4048	0	47.0384	0	0	0	0	0	0	0.985028	0	1.18026	7.23263	13.5167	0	0	14.2899	0	5.8266	15.8093	0	25.2701	0	0	0	0.359142	9.59931	0	0	0	0	12	0	0	0	0
hsa-miR-3074-3p	0	0	0	0	0	0	0	0	0	0	0	0	0	0	0	0	0	0	0	0	3.06394	0	0	0	0	0	0	0	0	0	0	0	0	0	0	0	0	0	0	0	0	0	0	0	0	0	0	0	0
hsa-miR-3074-5p	0	0	0	0	0	0	0	0	0	0	0	0	0	0	0	0	0	0	0	0	0	0	0	0	1.18026	0	0	0	0	0	0	0	0	0	0	0	0	0	0	0	0	0	0	0	0	0	0	0	0
hsa-miR-30a-3p	1.71763	13.4964	0	6.00202	3.75281	7.13366	24.5255	4.6077	74.5661	42.4332	9.86681	8.42121	0	17.1329	0	0	3.70534	4.38209	4.96797	24.2499	2.18857	3.64139	299.889	8.40337	15.0496	33.0629	77.7221	63.8132	126.621	30.1662	15.3551	16.9946	16.6418	82.8411	42.9603	54.0866	317.907	18.2541	38.0622	300.826	6	37	0	48	24	65	16	56	77
hsa-miR-30a-5p	78.7241	77.3304	122.685	48.1414	30.6479	64.4225	925.78	41.7159	534.545	195.971	136.759	125.515	291.76	243.816	171.715	423.355	170.433	73.5229	42.6422	162.196	33.2661	50.6154	875.045	175.639	100.92	630.253	709.643	710.846	514.538	285.79	209.872	210.245	136.461	144.441	343.677	89.1726	1923.68	47.9399	324.965	1466.72	275	212	302	385	196	587	604	507	552
hsa-miR-30b-3p	0	0	0	0	0	0	0	0	0	0	0	0	0	0	0	0	0	0	0	0	0	0	0	0	0	0	0	0	0	0	0	0	0	0	0	0.10796	0	0	0	0	0	0	0	0	0	0	0	0	0
hsa-miR-30b-5p	0	0	0	1.37544	0	6.47516	21.4569	9.29762	12.5894	10.3655	6.53963	5.21314	0	1.3178	0	0	0	1.46063	8.28008	4.77034	3.93945	0	372.276	0	19.4758	9.29817	77.7221	7.41949	20.7194	0	23.0355	14.5667	0	0	0	1.40342	1367.68	14.7508	33.3942	1120.02	0	0	0	11	0	59	14	113	13
hsa-miR-30c-1-3p	0	0	0	2.1257	0.156357	0	0	0	0	4.85885	1.03255	0	0	0	0	0	7.87311	0	0	0	0	0	0.492514	0	0	0	0	0	0	0	0	0	0	0	0	0.10796	0	0	0.359142	6.77601	0	0	0	17	1	0	0	0	0
hsa-miR-30c-2-3p	0	0	0	0	0	0	0	0	0	0	1.03255	0	0	0	0	0	0	0	0	0	0	0	0	0	0	0	0	0	0	0	0	0	0	0	0	0	23.8993	0	0	0	0	0	0	0	0	0	0	0	0
hsa-miR-30c-5p	60.689	46.6901	53.6241	9.62828	20.3277	25.1325	90.4305	25.8359	83.2816	72.2337	58.3979	54.5366	37.405	82.3702	234.385	215.598	135.234	62.3242	51.3362	112.106	38.0809	38.2349	669.703	73.1131	258.202	70.2582	321.03	209.248	111.655	55.5701	110.055	44.1857	49.0929	65.8474	116.243	50.6319	3538.02	232.693	722.821	2785.36	212	128	132	77	130	229	59	314	86
hsa-miR-30d-3p	0	0	0	0	0	0	0	0	0	0	0.344155	0	0	0	0	0	0	0	0	0	0	0	0	0	0	0	3.38048	0	4.60506	0	0	0	0	0	0	0.10796	22.0961	0	0	0	0	0	0	0	0	0	0	0	0
hsa-miR-30d-5p	1706.17	2121.48	2202.65	2022.44	1481.89	2104.54	2450.86	2248.13	1959.03	1603.72	3417.6	1727.13	1189.48	1587.44	1492.8	1995.27	1304.64	1609.47	1694.3	1775.41	1411.62	1164.16	907.053	1456.37	9148.6	6121.72	3296.47	2592.59	2857.01	2400.64	1673.85	2645.3	1858.04	1497.5	2509.34	380.333	1649.06	145.295	196.056	1683.27	5960	5816	5422	16174	9477	19176	1599	27323	2023
hsa-miR-30e-3p	0	29.1813	0	3.87632	8.75656	9.43839	21.4569	5.18361	19.3669	36.9266	11.932	21.0526	0	5.27194	25.0687	117.6	10.6518	7.30354	17.388	9.93851	7.44108	7.28278	107.842	15.1269	274.726	38.2287	175.722	69.7493	81.7273	28.5783	53.7485	29.1334	7.48877	2.124	10.1075	0.755721	186.686	47.3868	94.4373	247.183	0	80	0	31	56	86	14	63	20
hsa-miR-30e-5p	263.368	416.563	309.151	254.711	208.906	195.463	792.431	319.575	338.932	516.002	289.121	497.847	424.922	272.151	388.552	1164.23	498.793	245.158	308.431	266.351	242.711	241.061	1083.84	510.109	692.275	1647.96	2125.55	1679.91	1687.5	766.869	493.967	741.928	349.475	320.741	1056.3	234.483	1050.22	132.019	81.5103	785.593	920	1142	761	2037	1336	1781	517	3884	350
hsa-miR-31-3p	0	0	0	0	0	0	0	0	0	0	0	0	0	0	0	0	0	0	0	0	0	0	0	0	0	0	0	0	0	0	0	0	0	0	0	0	45.9954	0	0	50.1141	0	0	0	0	0	0	0	0	0
hsa-miR-31-5p	0	0	0	1.62557	0	1.64623	0	0	13.5573	5.83049	1.26207	0	0	4.61266	0	0	0	0	0	0	0	4.00541	194.509	0	0	0	13.5167	0	37.9859	0	0	0	4.99275	0	0	51.8195	749.451	11.8006	65.3519	591.065	0	0	0	13	0	15	0	0	14
hsa-miR-3115	0	0	0	0	0	0	0	0	0	0	0	0	0	0	0	0	0	0	0	0	0	0	0	0	0	0	0	0	0	0	0	0	0	0	0	0	0	0	0	0	0	0	0	0	0	0	0	0	0
hsa-miR-3116	0	0	0	0	0	0	0	0	0	0	0	0	0	0	0	0	0	0	0	0	0	0	0	0	0	0	0	0	0	0	0	0	0	0	0	0	0	0	0	0	0	0	0	0	0	0	0	0	0
hsa-miR-3117-3p	0	0	0	0	0	0	0	0	0	0	0.573677	0	0	0	0	0	0	0	0.827994	0	0	0	0	0	0	0	0	0	0	0	0	0	0	0	0	0	0	0	0	0	0	0	0	0	0	0	0	0	0
hsa-miR-3117-5p	0	0	0	0	0	0	0	0	0	0	0	0	0	0	0	0	0	0	0	0	0	0	0	0	0	0	0	0	0	0	0	0	0	0	0	0	0	0	0	0	0	0	0	0	0	0	0	0	0
hsa-miR-3118	0	0	0	0	0	0	0	0	0	0	0	0	0	0	0	0	0	0	0	0	0	0	0	0	0	0	0	0	0	0	0	0	0	0	0	0	0	0	0	0	0	0	0	0	0	0	0	0	0
hsa-miR-3119	0	0	0	0	0	0	0	0	0	0	0	0	0	0	0	0	0	0	0	0	0	0	0	0	0	0	0	0	0	0	0	0	0	0	0	0	0	0	0	0	0	0	0	0	0	0	0	0	0
hsa-miR-3120-3p	0	0	0	0	0	0	0	0	0	0	0	0	0	0	0	0	0	0	0	0	0	0	0	0	0	0	0	0	0	0	0	0	0	0	0	0	0	0	0	0	0	0	0	0	0	0	0	0	0
hsa-miR-3120-5p	0	0	0	0	0	0	0	0	0	0	0	0	0	0	0	0	0	0	0	0	0	0	0	0	0	0	0	0	0	0	0	0	0	0	0	0	0	0	0	0	0	0	0	0	0	0	0	0	0
hsa-miR-3121-3p	0	0	0	0	0	0	0	0	0	0	0	0	0	0	0	0	0	0	0	0	0	0	0	0	0	0	0	0	0	0	0	0	0	0	0	0	0	0	0	0	0	0	0	0	0	0	0	0	0
hsa-miR-3121-5p	0	0	0	0	0	0	0	0	0	0	0	0	0	0	0	0	0	0	0	0	0	0	0	0	0	0	0	0	0	0	0	0	0	0	0	0	0	0	0	0	0	0	0	0	0	0	0	0	0
hsa-miR-3122	0	0	0	0	0	0	0	0	0	0	0	0	0	0	0	0	0	0	0	0	0	0	0	0	0	0	0	0	0	0	0	0	0	0	0	0	0	0	0	0	0	0	0	0	0	0	0	0	0
hsa-miR-3123	0	0	0	0	0	0	0	0	0	0	0	0	0	0	0	0	0	0	0	0	0	0	0	0	0	0	0	0	0	0	0	0	0	0	0	0	0	0	0	0	0	0	0	0	0	0	0	0	0
hsa-miR-3124-3p	0	0	0	0	0	0	0	0	0	0	0	0	0	0	0	0	0	0	0	0	0	0	0	0	0	0	0	0	0	0	0	0	0	0	0	0	0	0	0	0	0	0	0	0	0	0	0	0	0
hsa-miR-3124-5p	0	0	0	4.75164	0.781866	1.64623	0	2.05698	0	0	4.35973	6.21555	0	0	0	0	0	2.92146	4.34697	0	0	4.00541	0	0	9.44284	8.26605	0	0	0	0	0	0.485581	0	0	0	0	0	0	0	0	0	0	0	38	5	15	0	25	0
hsa-miR-3125	0	0	0	0	0	0	0	0	0	0	0	0	0	0	0	0	0	0	0	0	0	0	0	0	0	0	0	0	0	0	0	0	0	0	0	0	0	0	0	0	0	0	0	0	0	0	0	0	0
hsa-miR-3126-3p	0	0	0	0	0	0	0	0	0	0	0	0	0	0	0	0	0	0	0	0	0	0	0	0	0	0	0	0	0	0	0	0	0	0	0	0	0	0	0	0	0	0	0	0	0	0	0	0	0
hsa-miR-3126-5p	0	0	0	0	0	0	0	0	0	0	0	0	0	0	0	0	0	0	0	0	0	0	0	0	0	0	0	0	0	0	0	0	0	0	0	0	0	0	0	0	0	0	0	0	0	0	0	0	0
hsa-miR-3127-3p	0	0	0	0	0	0	0	0	0	0	0	0	0	0	0	0	0	0	0	0	0	0	0	0	0	0	0	0	0	0	0	0	0	0	0	0	0	0	0	0	0	0	0	0	0	0	0	0	0
hsa-miR-3127-5p	0	12.7669	0	0.750253	1.25094	2.52419	0	0.905056	20.337	3.88689	1.37679	9.82453	0	8.5668	0	0	0	9.98156	0	6.36045	0	0	0	0	2.36077	5.1658	0	0	0	0	12.7969	0	0	0	0	0	7.2152	0	0	0	0	35	0	6	8	23	0	11	21
hsa-miR-3128	0	0	0	0	0	0	0	0	0	0	0	0	0	0	0	0	0	0	0	0	0	0	0	0	0	0	0	0	0	0	0	0	0	0	0	0	0	0	0	0	0	0	0	0	0	0	0	0	0
hsa-miR-3129-3p	0	0	0	0	0	0	0	0	0	0	0	0	0	0	0	0	0	0	0	0	0	0	0	0	0	0	0	0	0	0	0	0	0	0	0	0	0	0	0	0	0	0	0	0	0	0	0	0	0
hsa-miR-3129-5p	0	0	0	0	0	0	0	0	0	0	0	0	0	0	0	0	0	0	0	0	0	0	0	0	0	0	0	0	0	0	0	0	0	0	0	0	0	0	0	0	0	0	0	0	0	0	0	0	0
hsa-miR-3130-3p	0	0	0	0	0	0	24.5255	0.658236	10.6513	0	0	0	0	0	0	0	0	0	0	0	0	0	0	0	0	0	0	0	0	0	0	0	0	0	0	0	0	0	0	0	0	0	0	0	0	0	16	8	11
hsa-miR-3130-5p	0	0	0	0	0	0	0	0	0	0	0	0	0	0	0	0	0	0	0	0	0	0	0	9.24412	1.47533	0	0	0	0	0	0	0	0	0	0	0	0	0	0	0	0	0	0	0	0	0	0	0	0
hsa-miR-3131	0	0	0	0	0	0	0	0	0	0	0	2.00507	0	0	0	0	0	0	0	0	0	0	0	0	0	0	0	0	0	0	0	0	0	0	0	0	0	0	0	0	0	0	0	0	0	0	0	0	0
hsa-miR-3132	0	0	0	0	0	0	0	0	0	0	0	0	0	0	0	0	0	0	0	0	0	0	0	0	0	0	0	0	0	0	0	0	0	0	0	0	0	0	0	0	0	0	0	0	0	0	0	0	0
hsa-miR-3133	0	0	0	0	0	0	0	0	0	0	0	0	0	0	0	0	0	0	0	0	0	0	0	0	0	0	0	0	0	0	0	0	0	0	0	0	0	0	0	0	0	0	0	0	0	0	0	0	0
hsa-miR-3134	0	0	0	0	0	0	0	0	0	0	0	0	0	0	0	0	0	0	0	0	0	0	0	0	0	0	0	0	0	0	0	0	0	0	0	0	0	0	0	0	0	0	0	0	0	0	0	0	0
hsa-miR-3135a	0	0	0	0.875314	0	0	0	0	0	0	0.803114	0	0	0	0	0	0	2.43458	2.48398	0	0	0	0	0	0	0	0	0	0	0	0	0	0	0	0	0	0	0	0	0	0	0	0	7	0	0	0	0	0
hsa-miR-3135b	0	0	0	0	0	0	0	0	0	0	0	0	0	0	0	0	0	0	0	0	0	0	0	0	0	0	0	0	0	0	0	0	0	0	0	0	0	0	0	0	0	0	0	0	0	0	0	0	0
hsa-miR-3136-3p	0	0	0	0	0	0	0	0	0	0	0	0	0	0	0	0	0	0	0	0	0	0	0	0	0	0	0	0	0	0	0	0	0	0	0	0	0	0	0	0	0	0	0	0	0	0	0	0	0
hsa-miR-3136-5p	0	0	0	0	0	0	0	0	0	0	0	0	0	0	0	0	0	0	0	0	0	0	0	0	0	0	0	0	0	0	0	0	0	0	0	0	0	0	0	0	0	0	0	0	0	0	0	0	0
hsa-miR-3137	0	0	0	0	0	0	0	0	0	0	0	0	0	0	0	0	0	0	0	0	0	0	0	0	0	0	0	0	0	0	0	0	0	0	0	0	0	0	0	0	0	0	0	0	0	0	0	0	0
hsa-miR-3138	0	0	0	0	0	0.329223	0	0.658236	0	0	0.688396	0	0	0	0	0	0	0	0	0	0	0	0	0	0	0	0	0	0	0	0	0	0	0	0	0	0	0	0	0	0	0	0	0	0	3	0	8	0
hsa-miR-3139	0	0	0	0	0	0	0	0	0	0	0	0	0	0	0	0	0	0	0	0	0	0	0	0	0	0	0	0	0	0	0	0	0	0	0	0	0	0	0	0	0	0	0	0	0	0	0	0	0
hsa-miR-3140-3p	0	0	0	3.12607	0	0	0	1.64561	0	0	2.52406	0	0	0	0	0	0	0	3.93297	0	3.50163	0	0	0	0	0	0	0	0	0	0	0.971162	0	10.62	0	0	0	0	0	0	0	0	0	25	0	0	0	20	0
hsa-miR-3140-5p	0	0	0	0	0	0	0	0	0	0	0	0	0	0	0	0	0	0	0	0	0	0	0	0	0	0	0	0	0	0	0	0	0	0	0	0	0	0	0	0	0	0	0	0	0	0	0	0	0
hsa-miR-3141	0	0	0	0	0	0	0	0	0	0	0	0	0	0	0	0	0	0	0	0	0	0	0	0	0	0	0	0	0	0	0	0	0	0	0	0	0	0	0	0	0	0	0	0	0	0	0	0	0
hsa-miR-3142	0	0	0	0	0	0	0	0	0	0	0	0	0	0	0	0	0	0	0	0	0	0	0	0	0	0	0	0	0	0	0	0	0	0	0	0	0	0	0	0	0	0	0	0	0	0	0	0	0
hsa-miR-3143	0	0	0	0	0	0	0	0	0	0	0	0	0	0	0	0	0	0	0	0	0	0	0	0	0	0	0	0	0	0	0	0	0	0	0	0	0	0	0	0	0	0	0	0	0	0	0	0	0
hsa-miR-3144-3p	0	0	0	0	0	0	0	0	0	0	0	0	0	0	0	0	0	0	0	0	0	0	0	0	0	0	0	0	0	0	0	0	0	0	0	0	0	0	0	0	0	0	0	0	0	0	0	0	0
hsa-miR-3144-5p	0	0	0	0	0	0	0	0	0	0	0	0	0	0	0	0	0	0	0	0	0	0	0	0	0	0	0	0	0	0	0	0	0	0	0	0	0	0	0	0	0	0	0	0	0	0	0	0	0
hsa-miR-3145-3p	0	0	0	0	0	0	0	0	0	0	0	0	0	0	0	0	0	0	0	0	0	0	0	0	0	0	0	0	0	0	0	0	0	0	0	0	0	0	0	0	0	0	0	0	0	0	0	0	0
hsa-miR-3145-5p	0	0	0	0	0	0	0	0	0	0	0.229437	0	0	0	0	0	0	0	0	0	0	0	0	0	0	0	0	0	0	0	0	0	0	0	0	0	0	0	0	0	0	0	0	0	0	0	0	0	0
hsa-miR-3146	0	0	0	0	0	1.20725	0	0.905056	0	0	0	0	0	0	0	0	0	0	0.827994	0	0	0	0	0	0.590132	4.13238	0	0	0	11.114	0	1.94232	0	0	10.1075	0	0	0	0	0	0	0	0	0	0	11	0	11	0
hsa-miR-3147	0	0	0	0	0	0	0	0	0	0	0	0	0	0	0	0	0	0	0	0	0	0	0	0	0	0	0	0	0	0	0	0	0	0	0	0	0	0	0	0	0	0	0	0	0	0	0	0	0
hsa-miR-3148	0	0	0	0	0	0	0	0	0	0	0	0	0	0	0	0	0	0	0	0	0	0	0	0	0	0	0	0	0	0	0	0	0	0	0	0	0	0	0	0	0	0	0	0	0	0	0	0	0
hsa-miR-3149	0	0	0	0	0	0	0	0	0	0	0	0	0	0	0	0	0	0	0	0	0	0	0	0	0	0	0	0	0	0	0	0	0	0	0	0	0	0	0	0	0	0	0	0	0	0	0	0	0
hsa-miR-3150a-3p	0	0	0	0	0	1.31701	0	0	0	3.56301	2.98302	0	0	0	0	0	0	2.67802	0	0	0	0	0	0	0	1.03342	0	0	0	0	0	0.971162	6.65699	0	20.215	0	0	0	0	0	0	0	0	0	0	12	0	0	0
hsa-miR-3150a-5p	0	0	0	0	0	0	0	0	0	0	1.14727	0	0	0	0	0	0	0	0	0	0	0	0	0	0	0	0	0	0	0	0	0	0	0	0	0	0	0	0	0	0	0	0	0	0	0	0	0	0
hsa-miR-3150b-3p	0	0	0	0	0	0.438983	0	0	16.4632	5.18273	0	0	13.4657	0	0	0	0	0	0	2.7828	0	5.82611	0	0	9.44284	4.13238	0	0	0	0	0	0	0	0	0	0	0	0	0	0	0	0	0	0	0	4	0	0	17
hsa-miR-3150b-5p	0	0	0	0	0	0	0	0	0	0	0	0	0	0	0	0	0	0	0	0	0	0	0	0	3.8361	0	0	0	0	0	0	0	0	0	0	0	0	0	0	0	0	0	0	0	0	0	0	0	0
hsa-miR-3151-3p	0	0	0	0	0	0	0	0	0	0	0	0	0	0	0	0	0	0	0	0	0	0	0	0	0	0	0	0	0	0	0	0	0	0	0	0	0	0	0	0	0	0	0	0	0	0	0	0	0
hsa-miR-3151-5p	0	0	0	0	0	0	0	0	0	0	0	0	0	0	0	0	0	0	0	0	0	0	0	0	0	0	0	0	0	0	0	0	0	0	0	0	0	0	0	0	0	0	0	0	0	0	0	0	0
hsa-miR-3152-3p	0	0	0	0	0	0	0	0	0	0	0	0	0	0	0	0	0	0	0	0	0	0	0	0	0	0	0	0	0	0	0	0	0	0	0	0	0	0	0	0	0	0	0	0	0	0	0	0	0
hsa-miR-3152-5p	0	0	0	0	0	0	0	0	0	0	0	0	0	0	0	0	0	0	0	0	0	0	0	0	0	0	0	0	0	0	0	0	0	0	0	0	0	0	0	0	0	0	0	0	0	0	0	0	0
hsa-miR-3153	0	0	0	0	0	0	0	0	0	0	0	0	0	0	0	0	0	0	0	0	0	0	0	0	0	0	0	0	0	0	0	0	0	0	0	0	0	0	0	0	0	0	0	0	0	0	0	0	0
hsa-miR-3154	0	0	0	0	0	0	0	0	0	0	0	0	0	0	0	0	0	0	0	0	0	0	0	0	5.31167	0	0	0	0	0	0	0.485581	0	0	0	0	0	0	0	0	0	0	0	0	0	0	0	0	0
hsa-miR-3155a	0	0	0	0	0	0	0	0	0	0	0	0	0	0	0	0	0	0	0	0	0	0	0	0	0	0	0	0	0	0	0	0	0	0	0	0	0	0	0	0	0	0	0	0	0	0	0	0	0
hsa-miR-3155b	0	0	0	0	0	0	0	0	0	0	0	0	0	0	0	0	0	0	0	0	0	0	0	0	0	0	0	0	0	0	0	0	0	0	0	0	0	0	0	0	0	0	0	0	0	0	0	0	0
hsa-miR-3156-3p	0	0	0	0	0	0	0	0	0	0	0	0	0	0	0	0	0	0	0	0	0	0	0	0	0	0	0	0	0	0	0	0	0	0	0	0	0	0	0	0	0	0	0	0	0	0	0	0	0
hsa-miR-3156-5p	0	0	0	0	0	0	0	0	0	0	0	0	0	0	0	0	0	0	0	0	0	0	0	0	0	0	0	0	0	0	0	0	0	0	0	0	0	0	0	0	0	0	0	0	0	0	0	0	0
hsa-miR-3157-3p	0	0	0	0	0	0	0	0	0	0	0	0	0	0	0	0	0	0	0	0	0	0	0	0	0	2.06684	0	0	0	3.17588	0	0	0	0	0	0	0	0	0	0	0	0	0	0	0	0	0	0	0
hsa-miR-3157-5p	0	0	0	0	0	5.15821	0	4.03174	0	0	2.06519	0	0	0	0	0	0	0	0	10.3359	2.40748	0	0	0	3.54104	2.06684	0	8.90527	0	0	0	0	0	0	0	0	0	0	0	0	0	0	0	0	0	47	0	49	0
hsa-miR-3158-3p	0	0	0	19.7567	2.97094	14.7064	0	19.0067	6.77976	5.18273	19.5042	13.4338	0	0	61.416	7.84118	11.1154	4.38209	9.72907	6.75828	7.87877	12.3808	0	0	3.54104	0	0	0	0	0	0	0	16.6418	0	22.7425	0	0	0	0	0	0	0	0	158	19	134	0	231	7
hsa-miR-3158-5p	0	0	0	0	0	0	0	0	0	0	0	0	0	0	0	0	0	0	0	0	0	0	0	0	0	0	0	0	0	0	0	0	0	0	0	0	0	0	0	0	0	0	0	0	0	0	0	0	0
hsa-miR-3159	0	0	0	0	0	0	0	0	0	3.88689	0	0	0	0	0	0	0	0	0	0	0	0	0	0	0	0	0	0	0	0	0	0	0	0	0	0	0	0	0	0	0	0	0	0	0	0	0	0	0
hsa-miR-3160-3p	0	0	0	0	0	0	0	0	0	0	0	0	0	0	0	0	0	0	0	0	0	0	0	0	0	0	0	0	0	0	0	0	0	0	0	0	0	0	0	0	0	0	0	0	0	0	0	0	0
hsa-miR-3160-5p	0	0	0	0	0	0	0	0	0	0	0	0	0	0	0	0	0	0	0	0	0	0	0	0	0	0	0	0	0	0	0	0	0	0	0	0	0	0	0	0	0	0	0	0	0	0	0	0	0
hsa-miR-3161	0	0	0	0	0	0	0	0	0	0	0	0	0	0	0	0	0	0	0	0	0	0	0	0	5.60674	0	0	0	0	0	0	0	0	0	0	0	0	0	0	0	0	0	0	0	0	0	0	0	0
hsa-miR-3162-3p	0	0	0	0	0	0	0	0	0	0	0	0	0	0	0	0	0	0	0	0	0	0	0	0	0	0	0	0	0	0	0	0	0	0	0	0	0	0	0	0	0	0	0	0	0	0	0	0	0
hsa-miR-3162-5p	0	0	0	0	0	0	0	0	0	0	0	0	0	0	0	0	0	0	0	0	0	0	0	0	0	0	0	0	0	0	0	0	0	0	0	0	0	0	0	0	0	0	0	0	0	0	0	0	0
hsa-miR-3163	0	0	0	0	0	0	0	0	0	0	2.06519	0	26.9315	0	0	0	0	2.19114	2.48398	0	2.18857	0	0	0	0	0	0	0	0	0	0	0	0	0	0	0	0	0	0	0	0	0	0	0	0	0	0	0	0
hsa-miR-3164	0	0	0	0	1.09458	0.438983	0	0	0	0	0	0	0	0	0	0	0	0	0.620996	0	0	0	0	0	1.47533	0	0	0	0	0	0	0	0	0	0	0	0	0	0	0	0	0	0	0	7	4	0	0	0
hsa-miR-3165	0	0	0	0	0	0	0	0	0	0	0	0	0	0	0	0	0	0	0	0	0	0	0	0	0	0	0	0	0	0	0	0	0	0	0	0	0	0	0	0	0	0	0	0	0	0	0	0	0
hsa-miR-3166	0	0	0	0	0	0	0	0	0	0	0	0	0	0	0	0	0	0	0	0	0	0	0	0	0	0	0	0	0	0	0	0	0	0	0	0	0	0	0	0	0	0	0	0	0	0	0	0	0
hsa-miR-3167	0	0	0	0	0	0	0	0	0	0	0	0	0	0	0	0	0	0	0	0	0	0	0	0	0	0	0	0	0	0	0	0	0	0	0	0	0	0	0	0	0	0	0	0	0	0	0	0	0
hsa-miR-3168	0	0	0	0	1.72001	0	0	0	0	0	0	0	0	0	0	0	0	0	0	0	0	0	0	0	0	4.13238	33.7916	71.2327	5.75549	0	0	0	0	0	0	0.21592	0	0	0	0	0	0	0	0	11	0	0	0	0
hsa-miR-3169	0	0	0	0	0	0	0	0	0	0	0	0	0	0	0	0	0	0	0	0	0	0	0	0	0	0	0	0	0	0	0	0	0	0	0	0	0	0	0	0	0	0	0	0	0	0	0	0	0
hsa-miR-3170	0	0	0	0	0	0	0	0	0	0	0	0	0	0	0	0	0	0	0	0	0	0	0	0	0	0	0	0	0	0	0	0	0	0	0	0	0	0	0	0	0	0	0	0	0	0	0	0	0
hsa-miR-3171	0	0	0	0	0	0	0	0	0	0	0	0	0	0	0	0	0	0	0	0	0	0	0	0	0	0	0	0	0	0	0	0	0	0	0	0	0	0	0	0	0	0	0	0	0	0	0	0	0
hsa-miR-3173-3p	0	0	0	0	0	0	0	0	0	0	0	0	0	0	0	0	0	0	0	0	0	0	0	0	0	0	0	0	0	0	0	0	0	0	0	0	0	0	0	0	0	0	0	0	0	0	0	0	0
hsa-miR-3173-5p	0	0	77.1862	5.12676	11.2584	16.9013	0	21.1459	18.399	6.47826	9.06369	26.8673	14.9627	13.838	0	0	13.8941	31.4055	10.7641	5.16817	10.0673	22.941	0	0	8.55764	16.5308	25.3444	8.90527	11.511	7.93814	0	14.0811	0	80.7171	0	0	0	0	0	0	0	0	190	41	72	154	0	257	19
hsa-miR-3174	0	0	0	1.62557	0	0	0	0	0	0	0	0	0	0	0	0	0	0	0.827994	0	0	0	0	0	0.590132	0	0	0	0	0	0	0	0	0	0	0	0	0	0	0	0	0	0	13	0	0	0	0	0
hsa-miR-3175	0	0	0	0	0	1.31701	0	0	0	0	0	0	0	0	0	0	0	0	0	0	6.56571	0	0	0	1.47533	0	0	0	0	0	0	0	0	0	0	0	0	11.9849	0	0	0	0	0	0	0	12	0	0	0
hsa-miR-3176	0	0	0	0	0	0	0	0	0	0	2.52406	0	0	0	0	0	0	0	0	0	0	0	0	0	0	0	0	0	0	0	0	0	0	0	0	0	0	0	0	0	0	0	0	0	0	0	0	0	0
hsa-miR-3177-3p	0	0	0	0	0	1.31701	0	1.72789	0	0	1.60623	3.80957	0	0	0	0	0	0	1.03499	0	0	0	0	0	2.0657	0	0	0	0	0	0	0	0	0	0	0	0	0	0	0	0	0	0	0	0	12	0	21	0
hsa-miR-3177-5p	0	0	0	0	0	0	0	0	0	0	0	0	0	0	0	0	0	0	0	0	0	0	0	0	0	0	0	0	0	0	0	0	0	0	0	0	0	0	0	0	0	0	0	0	0	0	0	0	0
hsa-miR-3178	0	0	0	0	0	0	0	0	0	0	0	0	0	0	0	0	0	0	0	0	0	0	0	0	0	0	0	0	0	0	0	0	0	0	0	0	0	0	0	0	0	0	0	0	0	0	0	0	0
hsa-miR-3179	0	0	0	0	0	0	0	0	0	0	0	0	0	0	0	0	0	0	0	0	0	0	0	0	0	0	0	0	0	0	0	0	0	0	0	0	0	0	0	0	0	0	0	0	0	0	0	0	0
hsa-miR-3180	0	0	0	0	0	0	0	0	0	0	0	0	0	0	0	0	0	1.46063	0	0	0	0	0	0	0	0	0	0	0	0	0	0	0	0	0	0	0	0	0	0	0	0	0	0	0	0	0	0	0
hsa-miR-3180-3p	0	0	0	0	1.25094	0	0	0.493689	0	0	0.114718	0.802081	0	0	0	0	0	0	0	0	0	0	0	0	0	0	0	0	0	0	0	0	0	0	0	0	0	0	0	0	0	0	0	0	8	0	0	6	0
hsa-miR-3180-5p	0	0	0	0	0	0	0	0	0	0	0	0	0	0	0	0	0	0	0	0	0	0	0	0	0	0	0	0	0	0	0	0	0	0	0	0	0	0	0	0	0	0	0	0	0	0	0	0	0
hsa-miR-3181	0	0	0	0	0	0	0	0	0	0	0	0	0	0	0	0	0	0	0	0	0	0	0	0	0	0	0	0	0	0	0	0	0	0	0	0	0	0	0	0	0	0	0	0	0	0	0	0	0
hsa-miR-3182	0	0	0	0	0	0	0	0	0	0	0	0	0	0	0	0	0	0	0	0	0	0	0	0	0	0	0	0	0	0	0	0	0	0	0	0	0	0	0	0	0	0	0	0	0	0	0	0	0
hsa-miR-3183	0	0	0	0	0	0	0	0	0	0	0	0	0	0	0	0	0	0	0	0	0	0	0	0	0.590132	0	0	0	0	0	0	0	0	0	0	0	0	0	0	0	0	0	0	0	0	0	0	0	0
hsa-miR-3184-3p	0	0	0	0	0	0	0	0	0	0	0	0	0	0	0	0	0	0	0	0	0	0	0	0	0	0	0	0	0	0	0	0	0	0	0	0	0	0	0	0	0	0	0	0	0	0	0	0	0
hsa-miR-3184-5p	0	0	0	0	0	0	0	0	0	0	0	0	0	0	0	0	0	0	0	0	0	0	0	0	0	0	0	0	0	0	0	0	0	0	0	0	0	0	0	0	0	0	0	0	0	0	0	0	0
hsa-miR-3185	0	0	0	0	0	0	0	0	0	0	0	0	0	0	0	0	0	0	0	0	0	0	0	0	0	0	0	0	0	0	0	0	0	0	0	0	0	0	0	0	0	0	0	0	0	0	0	0	0
hsa-miR-3186-3p	0	0	0	0	0	0	0	0	0	0	0	0	0	0	0	0	0	0	0	0	0	0	0	0	4.7213	0	0	0	0	0	0	0	0	0	0	0	0	0	0	0	0	0	0	0	0	0	0	0	0
hsa-miR-3186-5p	0	0	0	0	0	0	0	0	0	0	0	0	0	0	0	0	0	0	0	0	0	0	0	0	0	0	0	0	0	0	0	0	0	0	0	0	0	0	0	0	0	0	0	0	0	0	0	0	0
hsa-miR-3187-3p	0	0	0	12.6293	8.91291	6.25569	0	13.2471	0	11.3371	12.3909	8.02004	19.4501	4.61266	0	0	21.3042	0	2.48398	15.1067	9.19197	5.09806	0	0	10.6231	65.0911	0	11.8721	1.15043	26.9919	0	3.88428	6.65699	0	15.1626	0	0	0	0	0	0	0	0	101	57	57	0	161	0
hsa-miR-3187-5p	0	0	0	0	0	0	0	0	0	0	0	0	0	0	0	0	0	0	0	0	0	0	0	0	0	0	0	0	0	0	0	0	0	0	0	0	0	0	0	0	0	0	0	0	0	0	0	0	0
hsa-miR-3188	0	0	0	0	0	0	0	0	0	0	0	0	0	0	0	0	0	0	0	0	0	0	0	0	0	0	0	0	0	0	0	0	0	0	0	0	0	0	0	0	0	0	0	0	0	0	0	0	0
hsa-miR-3189-3p	0	0	0	0	0	0	0	0	0	0	0	0	0	0	0	0	0	0	0	0	0	0	0	0	0	0	0	0	0	0	0	0	0	0	0	0	0	0	0	0	0	0	0	0	0	0	0	0	0
hsa-miR-3189-5p	0	0	0	0	0	0	0	0	0	0	0	0	0	0	0	0	0	0	0	0	0	0	0	0	0	0	0	0	0	0	0	0	0	0	0	0	0	0	0	0	0	0	0	0	0	0	0	0	0
hsa-miR-3190-3p	0	0	0	0	0	0	0	0	0	0	0	0	0	0	0	0	0	0	1.24199	0	0	0	0	0	0	0	0	0	0	0	0	0	0	0	0	0	0	0	0	0	0	0	0	0	0	0	0	0	0
hsa-miR-3190-5p	0	0	0	0	0	0	0	0	0	0	0	0	0	0	0	0	0	0	0	0	0	0	0	0	0	0	0	0	0	0	0	0	0	0	0	0	0	0	0	0	0	0	0	0	0	0	0	0	0
hsa-miR-3191-3p	0	0	0	0	0	0	0	0	0	0	0	0	0	0	0	0	0	0	0	0	0	0	0	0	0.590132	0	0	0	5.75549	0	0	0	0	0	0	0	0	0	0	0	0	0	0	0	0	0	0	0	0
hsa-miR-3191-5p	0	0	0	0	0	0	0	0	0	0	0	0	0	0	0	0	0	0	0	0	0	0	0	0	0	0	0	0	0	0	0	0	0	0	0	0	0	0	0	0	0	0	0	0	0	0	0	0	0
hsa-miR-3192-3p	0	0	0	0	0	0	0	0	0	0	0	0	0	0	0	0	0	0	0	0	0	0	0	0	0	0	0	0	0	0	0	0	0	0	0	0	0	0	0	0	0	0	0	0	0	0	0	0	0
hsa-miR-3192-5p	0	0	0	0	0	0	0	1.39874	0	0	0.229437	0	0	0	0	0	0	0	0	0	0	0	0	0	0	0	0	0	0	0	0	0	0	0	0	0	0	0	0	0	0	0	0	0	0	0	0	17	0
hsa-miR-3193	0	0	0	0	0	0	0	0	0	0	0	0	0	0	0	0	0	0	0	0	0	0	0	0	0	0	0	0	0	0	0	0	0	0	0	0	0	0	0	0	0	0	0	0	0	0	0	0	0
hsa-miR-3194-3p	0	0	0	0	0	0	0	0	0	0	0	0	0	0	0	0	0	0	0	0	0	0	0	0	0	0	0	0	0	0	0	0	0	0	0	0	0	0	0	0	0	0	0	0	0	0	0	0	0
hsa-miR-3194-5p	0	0	0	0	0	0	0	0	0	0	0	0	0	0	0	0	0	0	0	0	0	0	0	0	0	0	0	0	0	0	0	0	0	0	0	0	0	0	0	0	0	0	0	0	0	0	0	0	0
hsa-miR-3195	0	0	0	0	0	0	0	0	0	0	0	0	0	0	0	0	0	0	0	0	0	0	0	0	0	0	0	0	0	0	0	0	0	0	0	0	0	0	0	0	0	0	0	0	0	0	0	0	0
hsa-miR-3196	0	0	0	0	0	0	0	0	0	0	0	0	0	0	0	0	0	0	0	0	0	0	0	0	0	0	0	0	0	0	0	0	0	0	0	0	0	0	0	0	0	0	0	0	0	0	0	0	0
hsa-miR-3197	0	0	0	0	0	0	0	0	0	0	0	0	0	0	0	0	0	0	0	0	0	0	0	0	0	0	0	0	0	0	0	0	0	0	0	0	0	0	0	0	0	0	0	0	0	0	0	0	0
hsa-miR-3198	9.16059	0	0	4.25145	0	0	0	0.822782	1.93578	0	1.49151	5.01256	0	0	0	0	0	0	0.620996	0	0	8.37514	0	0	9.44284	6.19921	0	8.90527	0	0	0	1.45674	0	0	0	0	0	0	0	0	32	0	0	34	0	0	0	10	2
hsa-miR-3199	0	0	0	0	0	0	15.329	0	0	0	0	0	0	0	0	0	6.48405	0	0	0	0	0	0	0	0	0	0	0	0	0	0	0	0	0	0	0	0	0	0	0	0	0	0	0	0	0	10	0	0
hsa-miR-32-3p	0	0	0	0	0	0	0	0	0	0	0	0	0	0	0	0	0	0	0	0	0	0	0	0	0.295066	0	0	0	0	0	0	0	0	0	0	0	0	0	0	0	0	0	0	0	0	0	0	0	0
hsa-miR-32-5p	2.86266	0	0.812386	1.62557	1.87636	9.65791	55.1789	1.72789	0	6.15437	4.35973	8.42121	0	13.1795	0	0	0	5.59948	4.96797	9.54108	5.25251	16.3862	0	0	2.36077	0	76.0332	5.93606	10.3606	0	0	2.91349	4.99275	0	37.9052	0	0	0	0	2.82331	10	0	2	13	12	88	36	21	0
hsa-miR-3200-3p	12.5959	0	0	7.87765	7.50562	15.8038	0	6.41781	21.3049	0	12.6204	16.2407	17.9549	0	0	0	25.472	15.581	6.41709	11.1312	3.50163	10.9242	0	15.1269	7.37714	27.8958	0	0	10.3606	0	0	12.6244	3.3285	0	0	0	0	0	0	0	44	0	0	63	48	144	0	78	22
hsa-miR-3200-5p	0	0	0	0.500187	1.56365	0.768263	18.393	3.45577	0	0	4.01557	4.61165	0	0	0	0	16.2098	0.243438	3.72597	0	0	0	0	40.3378	0	0	0	0	0	0	0	0.971162	0	0	0	0	0	0	0	0	0	0	0	4	10	7	12	42	0
hsa-miR-3201	0	0	0	0	0	0	0	0	0	0	0	0	0	0	0	0	0	0	0	0	0	0	0	0	0	0	0	0	0	0	0	0	0	0	0	0	0	0	0	0	0	0	0	0	0	0	0	0	0
hsa-miR-3202	0	0	0	0	0	0	0	0	0	0	0	0	0	0	0	0	0	0	0	0	0	0	0	0	0	0	0	0	0	0	0	0	0	0	0	0	0	0	0	0	0	0	0	0	0	0	0	0	0
hsa-miR-320a	815.009	375.345	1328.42	554.313	630.784	1134.47	2745.15	1213.55	2143.02	1376.98	1569.63	2196.91	1093.73	2188.41	1314.81	2591.1	1997.02	1475.09	1218.41	1696.3	1409.43	1633.53	605.194	3563.2	588.405	3316.58	618.404	1055.14	831.088	897.063	501.644	558.874	458.478	607.496	598.906	333.48	142.945	142.529	56.3751	14.2578	2847	1029	3270	4433	4034	10337	1791	14749	2213
hsa-miR-320b	6.29793	18.2382	30.062	9.62828	18.1385	15.1453	0	25.6713	52.2933	10.0416	27.0764	39.6996	22.4423	35.5835	0	0	51.4076	44.0651	18.2161	31.4056	40.9261	37.1422	50.7201	17.6483	11.8036	117.785	30.4138	31.1637	29.9279	3.17588	43.5099	8.74009	0	16.9937	2.52757	0	17.1358	0	0.359142	0	22	50	74	77	116	138	0	312	54
hsa-miR-320c	7.44296	0	64.999	37.7628	24.3932	36.3269	574.78	21.7219	234.347	99.7668	55.5296	208.121	122.689	96.8674	139.126	897.677	146.813	111.502	36.2252	105.348	40.2695	44.7893	187.123	204.211	17.7052	270.699	0	38.5856	24.1724	58.746	107.494	15.0523	3.3285	0	197.109	33.8985	25.7037	18.0697	43.8072	29.5038	26	0	160	302	156	331	375	264	242
hsa-miR-320d	0	15.6849	0.406193	4.12639	1.56365	3.51198	27.5894	4.6077	0	2.26748	1.83567	15.0377	0	0	15.0405	15.6824	9.72577	11.9293	1.24199	1.98754	1.09428	5.82611	0	31.0937	2.65584	64.059	0	0	1.15043	0	0	3.39907	0	0	5.05515	0	5.8625	0	0	0	0	43	1	33	10	32	18	56	0
hsa-miR-320e	0	0	0	0.125061	0	0	0	0	0	0	0	0	0	0.659272	0	0	0	0.973754	0	0	0.21891	0	0	0	0	0	0	0	0	0	0	0	0	0	0	0	0	0	0	0	0	0	0	1	0	0	0	0	0
hsa-miR-323a-3p	0	0	0	0	0	0.987726	0	1.15192	0	0	0.458959	5.81464	0	0	0	43.1178	0	0	0.206999	0	0	9.10347	0	0	0.295066	2.06684	0	17.8082	13.8135	3.17588	0	1.45674	0	0	0	0	0	0.184429	0	18.0692	0	0	0	0	0	9	0	14	0
hsa-miR-323a-5p	0	0	0	0	0	0	0	0	0	0	0	0	0	0	0	0	0	0	0	0	0	0	0	0	0	0	0	0	0	0	0	0	0	0	0	0	0	0	0	0	0	0	0	0	0	0	0	0	0
hsa-miR-323b-3p	0	0	0	0	0	0	0	0	0	2.91525	0.573677	5.41347	0	0	16.2945	0	0	0	0	7.55314	0	0	0	0	2.36077	6.19921	0	11.8721	9.20845	6.3502	0	0	0	0	0	0	0	0	0	0	0	0	0	0	0	0	0	0	0
hsa-miR-323b-5p	0	0	0	0	0	0	0	0	0	0	0	0	0	0	0	0	0	0	0	0	0	0	0	0	0	0	0	0	0	0	0	0	0	0	0	0	0	0	0	0	0	0	0	0	0	0	0	0	0
hsa-miR-324-3p	19.4664	0	23.9683	31.6357	17.8258	31.1686	56.7131	43.6083	59.0708	40.8138	46.6953	11.4287	100.246	42.1733	13.7865	78.4032	34.7347	19.9631	51.5432	31.0082	17.5084	13.4732	0	62.1883	10.9182	7.23263	0	0	14.9639	20.6401	20.4744	3.88428	0	23.3657	0	0	0	0	0	0	68	0	59	253	114	284	37	530	61
hsa-miR-324-5p	0	25.1688	38.5932	27.6344	17.2003	34.0221	0	54.6339	0	21.7026	40.4999	24.4613	17.9549	0.659272	0	0	7.87311	21.9108	9.52207	11.1312	8.97306	35.6858	101.933	6.7227	22.4267	32.0295	27.0333	2.96921	12.6614	7.93814	74.2229	58.2668	22.4663	0	0	19.9721	28.8596	25.445	0	45.5968	0	69	95	221	110	310	0	664	0
hsa-miR-325	0	0	0	0	0	0	0	0	0	0	0	0	0	0	0	0	0	0	0	0	0	0	0	0	0	0	0	0	0	0	0	0	0	0	0	0	0	0	0	0	0	0	0	0	0	0	0	0	0
hsa-miR-326	0	0	0	0.125061	3.75281	3.62174	0	4.6077	52.2933	0	8.94898	21.8547	0	0	22.5608	50.959	0	15.3376	7.86608	12.7213	8.75428	5.82611	0.492514	0	74.0669	12.3984	55.7582	19.2916	5.75549	25.4039	0	3.88428	23.2981	38.2337	0	0	25.7037	0	0	10.0229	0	0	0	1	24	33	0	56	54
hsa-miR-328-3p	169.471	69.3056	179.56	84.5287	158.869	170.879	548.725	260.251	592.648	178.803	209.957	274.488	176.551	422.393	208.065	501.758	310.298	339.618	238.879	264.761	208.788	290.584	214.699	180.681	672.209	493.87	375.096	457.079	248.635	249.272	342.96	156.834	212.181	337.735	199.636	193.135	72.1496	0.184429	33.3942	13.2698	592	190	442	676	1016	1557	358	3163	612
hsa-miR-328-5p	0	0	0	0	0	0	0	0	0	0	0	0	0	0	0	0	0	0	0	0	0	0	0	0	0	0	0	0	0	0	0	0	0	0	0	0	0	0	0	0	0	0	0	0	0	0	0	0	0
hsa-miR-329-3p	0	0	0	0	0	1.53647	0	1.31647	0	0	1.03255	4.41106	0	0	0	0	0	0	0	0	0	0	0	0	0.885199	0	0	0	0	0	0	0	0	0	0	0	4.9603	0	0	0	0	0	0	0	0	14	0	16	0
hsa-miR-329-5p	0	0	0	0	0	0	0	0	0	0	0	0	0	0	0	0	0	0	0	0	0	0	0	0	0	0	0	0	0	0	0	0	0	0	0	0	7.2152	0	0	0	0	0	0	0	0	0	0	0	0
hsa-miR-330-3p	0	0	0	0	0	0	0	0	26.1466	0	0.573677	0	0	0	0	0	0	0	0	0	0	0	0	0	2.0657	0	0	0	0	0	0	0	0	0	0	0	11.2733	0	0	0	0	0	0	0	0	0	0	0	27
hsa-miR-330-5p	0	0	0	0	0	0	0	0	0	6.80214	0	0	0	0	0	0	0	0	0	0	0	0	0	0	1.18026	0	0	0	0	0	0	0	0	0	0	0	0	0	0	0	0	0	0	0	0	0	0	0	0
hsa-miR-331-3p	0	0	0	1.00032	1.56365	2.96324	0	5.6773	0	0	12.3909	13.8347	0	7.24826	0	0	16.6728	0	2.27698	21.4671	0	0	0	12.6055	2.9509	19.6311	25.3444	14.8413	31.08	7.93814	0	6.31218	0	0	0	0	28.4091	0.184429	1.07743	23.8572	0	0	0	8	10	27	0	69	0
hsa-miR-331-5p	11.1645	0	0	0	0	0	0	0	0	0	0	0	0	0	0	0	0	0	0	0	0	0	0	0	0	0	0	0	0	0	0	0	0	0	0	0	0	0	0.359142	0	39	0	0	0	0	0	0	0	0
hsa-miR-335-3p	0	0	0	0	0	1.31701	0	0.740509	0	0	3.32718	0	0	0	0	0	0	0	0	3.57805	0	0	0	0	2.0657	0	0	0	0	0	0	0	0	0	0	0	0	0	0.359142	1.83522	0	0	0	0	0	12	0	9	0
hsa-miR-335-5p	15.4585	34.2881	0	14.2549	19.7022	16.6818	118.02	14.399	52.2933	58.6291	18.9306	36.2909	37.405	51.3986	45.1215	50.959	33.3457	23.6151	19.2511	16.6968	21.4479	18.5713	477.656	21.0097	76.1326	283.097	479.855	446.69	282.017	49.2199	63.9843	37.3879	59.0777	89.2131	101.08	117.781	312.496	61.7687	219.037	926.9	54	94	0	114	126	152	77	175	54
hsa-miR-337-3p	0	0	0	0	0	0	0	0	0	0	0	0	0	0	0	0	0	0	0	0	0	0	0	0	0	0	0	0	0	0	0	0	0	0	0	0	0	0	0	0	0	0	0	0	0	0	0	0	0
hsa-miR-337-5p	0	0	0	0	0	0	0	0	0	0	2.06519	8.02004	0	0	0	0	0	0	1.24199	0	0	0	0	0	0	4.13238	0	10.3887	5.75549	0	0	0	0	0	0	0	0.450496	7.00665	47.0391	0	0	0	0	0	0	0	0	0	0
hsa-miR-338-3p	0	0	0	1.75057	1.72001	0.877966	45.9824	3.12663	47.4515	10.0416	4.47453	10.6266	38.902	5.93046	91.4988	90.1563	30.1034	20.4502	2.27698	4.77034	0	0	0.492514	62.1883	70.2308	8.26605	60.8276	65.2967	27.6254	6.3502	25.5937	4.36986	0	21.2417	27.7977	0.10796	255.679	16.5946	116.341	109.828	0	0	0	14	11	8	30	38	49
hsa-miR-338-5p	0	0	0	0	0	0	0	0	0	0	0	5.81464	0	0	0	0	0	0	0.827994	0	0	0	0	0	0	0	0	0	0	0	0	0	0	0	0	0	0	11.2474	0	0	0	0	0	0	0	0	0	0	0
hsa-miR-339-3p	11.4508	0	0	0	1.09458	6.47516	0	7.56973	0	3.56301	9.63737	0	0	0	0	43.1178	6.02044	4.13865	0.620996	0	0	0	0	0	38.9516	5.1658	16.8971	14.8413	18.4169	12.702	20.4744	1.45674	9.15302	23.3657	12.6351	0	3.1571	0	0.359142	0	40	0	0	0	7	59	0	92	0
hsa-miR-339-5p	0	0	0	3.37614	5.47282	8.45067	52.1149	12.6711	126.857	30.1244	33.7308	37.2936	0	26.3582	0	0	18.0619	18.7459	5.38196	30.213	12.6936	0	101.44	0	133.38	25.8303	27.0333	8.90527	3.45296	31.7541	2.55821	13.5955	4.99275	16.9937	0	6.36946	203.371	18.0697	66.4293	181.399	0	0	0	27	35	77	34	154	131
hsa-miR-33a-3p	0	0	0	0	0	0	0	0	0	0	0	0	0	0	0	0	0	0	0	0	0	0	0	0	0	0	0	0	0	0	0	0	0	0	0	0	0	0	0	2.82331	0	0	0	0	0	0	0	0	0
hsa-miR-33a-5p	0	0	0	0	0	0	7.6622	0	0	0	0	0	0	0	0	0	0	0	0	0	0	0	0	0	0	0	0	0	0	0	0	1.45674	0	0	0	0	42.8383	0	0	31.339	0	0	0	0	0	0	5	0	0
hsa-miR-33b-3p	0	0	0	0	0	0	0	0	0	0	0	0	0	0	0	0	0	0	0	0	0	0	0	0	0	0	0	0	0	0	0	0	0	0	0	0	0	0	0	0	0	0	0	0	0	0	0	0	0
hsa-miR-33b-5p	0	0	0	0	0	0	0	0	0	0	0	0	11.9687	0	0	0	0	0	0	0	4.15823	0	0	0	0	0	6.75833	22.2608	6.90592	0	0	0	0	0	0	0	0	15.1195	0	0	0	0	0	0	0	0	0	0	0
hsa-miR-340-3p	0	0	0	1.00032	0	0.987726	0	2.22158	0	0	2.98302	0	0	0	0	0	0	0	2.06999	9.54108	0	0	0	0	1.18026	1.03342	1.68892	41.5524	0	0	0	5.34102	0	23.3657	0	0	8.11619	10.6943	49.5526	11.1523	0	0	0	8	0	9	0	27	0
hsa-miR-340-5p	0	16.4144	0	7.62759	14.2294	15.4746	44.4481	6.08872	55.1969	32.3919	6.42491	39.0981	28.4284	23.7226	31.335	50.959	40.7558	19.2328	16.974	27.0327	15.5388	6.55444	301.859	15.9668	49.8698	33.0629	224.722	200.343	163.455	42.8682	0	27.6766	40.7723	57.3514	0	16.3015	282.735	36.1393	30.1624	162.201	0	45	0	61	91	141	29	74	57
hsa-miR-342-3p	790.676	689.773	344.495	394.884	457.06	707.77	3658.66	445.793	2884.8	799.755	1585.58	1758.61	1898.68	1948.55	2123.25	3551.49	3312.78	2434.78	1045.56	1685.57	622.864	1123.74	278.714	2168.17	2516.8	1528.11	1762.28	1081.85	1397.42	1440.06	1860.69	614.713	1063.4	805.04	2021.62	258.018	251.62	149.351	139.681	175.329	2762	1891	848	3158	2923	6449	2387	5418	2979
hsa-miR-342-5p	0	0	0	0	0	0.438983	0	0	0	0	0.573677	0	0	0	0	0	0	0	0	0	0	0	0	0	0	0	0	0	0	0	0	0	0	0	0	0	0	0	0	0	0	0	0	0	0	4	0	0	0
hsa-miR-345-3p	0	0	0	0	0	0	0	0	0	0	0	0	0	0	0	0	0	0	0	0	0	0	0	0	0	0	0	0	10.3606	0	0	0	0	0	0	0	14.8809	0	0	0	0	0	0	0	0	0	0	0	0
hsa-miR-345-5p	24.333	0	0	8.87803	14.5421	13.0601	41.3841	11.766	34.8622	27.2092	45.0891	21.4538	14.9627	38.8784	27.5749	0	16.6728	15.0942	19.6651	18.6843	9.41074	22.2126	0	0	273.546	36.1619	60.8276	41.5524	25.3245	9.52608	5.11932	32.0465	31.6193	0	20.215	0.10796	18.939	0	0	0	85	0	0	71	93	119	27	143	36
hsa-miR-346	0	0	0	0	0	0	0	0	0	0	0	0	0	0	0	0	0	0	0	0	0	0	0	0	0	0	0	0	0	0	0	0	0	0	0	0	0	0	0	0	0	0	0	0	0	0	0	0	0
hsa-miR-34a-3p	0	0	0	0	0	0	0	0	0	0	0	0	0	0	0	0	0	0	0	0	0	0	0	0	0	0	0	0	0	0	0	0	0	0	0	0	0	0	0	0	0	0	0	0	0	0	0	0	0
hsa-miR-34a-5p	0	45.9605	0	13.3795	12.6657	7.90192	154.806	7.40519	123.953	42.4332	30.0594	76.592	82.2914	34.925	63.9239	411.593	36.1244	31.4055	5.58896	18.6843	3.72054	40.7836	795.764	13.4462	12.6888	69.2248	258.513	142.465	140.433	36.518	2.55821	30.1045	28.2908	4.248	227.431	75.3541	2414.75	62.1374	153.326	1949.94	0	126	0	107	81	72	101	90	128
hsa-miR-34b-3p	0	0	0	0	0	0	0	0	0	0	0	0	0	0	0	0	6.48405	0	0	0	0	0	0	0	1.18026	0	0	0	0	0	0	0	0	0	0	0	3.6076	0	0	0	0	0	0	0	0	0	0	0	0
hsa-miR-34b-5p	0	0	0	0	0	0	0	0	0	0	0	0	0	0	0	0	0	0	0	0	0	0	0	0	0	0	0	0	0	0	0	0	0	0	0	0	0	0	0	0	0	0	0	0	0	0	0	0	0
hsa-miR-34c-3p	0	0	0	0	0	0	0	0	0	0	0	8.02004	0	0	0	0	0	0	0	0	0	0	0	13.4462	4.42623	0	0	0	0	0	0	0	0	0	0	0	0	0	0	0	0	0	0	0	0	0	0	0	0
hsa-miR-34c-5p	0	0	0	0	0	0	13.7947	0.658236	7.74765	1.9436	0	5.41347	0	0	0	0	0	2.43458	0	0	0	0	0	0	0.590132	1.03342	0	0	0	0	0	0	0	0	0	0	9.9206	9.9568	0	14.9637	0	0	0	0	0	0	9	8	8
hsa-miR-3529-3p	0	0	0	0	0	0	0	0	0	0	0	0	0	0	0	0	0	0	0	0	0	0	0	0	0	0	0	0	0	0	0	0	0	0	0	0	0	0	0	0	0	0	0	0	0	0	0	0	0
hsa-miR-3529-5p	0	0	0	0	0	0	0	0	0	0	0	0	0	0	0	0	0	0	0	0	0	0	0	0	0	0	0	0	0	0	0	0	0	0	0	0	0	0	0	0	0	0	0	0	0	0	0	0	0
hsa-miR-3591-3p	0	0	0	0	0	0	0	0	0	0	0	0	0	0	0	0	0	0	0	0	0	0	0	0	0	0	0	0	0	0	0	0	0	0	0	0	0	0	0	0	0	0	0	0	0	0	0	0	0
hsa-miR-3591-5p	0	0	0	0	0	0	0	0	0	0	0	0	0	0	0	0	0	2.67802	0	0	2.84517	0	0	0	0	0	0	0	14.9639	0	0	0	0	0	0	0	0	0	0	0	0	0	0	0	0	0	0	0	0
hsa-miR-3605-3p	0	0	0	0	1.72001	0	19.9272	1.72789	0	3.23913	0	0	0	0	0	0	0	0	1.24199	4.77034	0	0	0	0	5.60674	5.1658	0	0	0	7.93814	0	1.94232	0	0	0	0	0	0	0	0	0	0	0	0	11	0	13	21	0
hsa-miR-3605-5p	0	0	0	0	0	0	0	0	0	0	0	0	0	0	0	0	0	0	0	0	0	2.91305	0	0	1.77064	0	0	0	0	0	0	0	0	0	0	0	0	0	0	11.9991	0	0	0	0	0	0	0	0	0
hsa-miR-3606-3p	0	0	0	0	0	0	0	0	0	0	0	0	0	0	0	0	0	0	0	0	0	0	0	0	0	0	0	0	0	0	0	0	0	0	0	0	0	0	0	0	0	0	0	0	0	0	0	0	0
hsa-miR-3606-5p	0	0	0	0	0	0	0	0	0	0	0	0	0	0	0	0	0	0	0	0	0	0	0	0	0	0	0	0	0	0	0	0	0	0	0	0	0	0	0	0	0	0	0	0	0	0	0	0	0
hsa-miR-3607-3p	0	0	0	0	0	0	0	0	0	0	0	0	0	0	0	0	0	0	0	0	0	0	0	0	0	0	0	0	0	0	0	0	0	0	0	0	0	0	0	0	0	0	0	0	0	0	0	0	0
hsa-miR-3607-5p	0	0	0	0	0	0	0	0	0	0	0	0	0	0	0	0	0	0	0	0	0	0	0	0	0	0	0	0	0	0	0	0	0	0	0	0	0	0	0	0	0	0	0	0	0	0	0	0	0
hsa-miR-3609	0	0	0	0	0	0	0	0	0	0	0	0	0	0	0	0	0	0	0	0	0	0	0	0	0	0	0	0	0	0	0	0	0	0	0	0	0	0	0	0	0	0	0	0	0	0	0	0	0
hsa-miR-361-3p	95.9002	13.1316	0	78.5266	71.1469	132.906	127.216	136.091	173.341	48.264	176.111	174.638	58.3521	105.434	43.8693	215.598	53.7233	135.604	93.1504	122.84	59.3099	49.159	59.0912	107.568	1694.1	384.351	246.686	268.608	227.915	190.526	138.207	151.979	123.148	106.205	108.663	54.5184	175.412	10.8787	1.79528	63.1015	335	36	0	628	455	1211	83	1654	179
hsa-miR-361-5p	43.2267	48.8788	138.123	29.8852	34.8698	59.3741	288.155	87.8749	200.455	123.089	134.35	152.783	152.612	134.428	147.901	82.3151	166.264	143.881	119.233	170.147	85.1349	103.052	0.985028	109.249	587.519	120.884	189.238	206.279	122.016	73.0359	174.04	82.5443	43.2684	14.868	146.568	28.0689	124.006	14.0132	38.0622	86.3938	151	134	340	239	223	541	188	1068	207
hsa-miR-3610	0	0	0	0	0	0	0	0	0	0	0	0	0	0	0	0	0	0	0	0	0	0	0	0	0	0	0	0	0	0	0	0	0	0	0	0	0	0	0	0	0	0	0	0	0	0	0	0	0
hsa-miR-3611	0	0	0	0	0	0	0	0	0	0	0	0	0	0	0	0	0	0	0	0	0	0	0	0	0	0	0	0	2.30253	0	0	0	0	0	0	0	0	0	0	0	0	0	0	0	0	0	0	0	0
hsa-miR-3612	0	0	0	0	0	0	0	0	0	0	0	0	0	0	0	0	0	0	0	0	0	0	0	0	0	0	0	0	0	0	0	0	0	0	0	0	0	0	0	0	0	0	0	0	0	0	0	0	0
hsa-miR-3613-3p	0	0	0	0	0	0	0	0.575962	0	0	0.917833	0	0	0	0	0	2.77871	3.1649	1.65599	0	0	0	0	0	3.8361	0	0	0	0	0	0	1.94232	0	0	0	0	0	0	0	0	0	0	0	0	0	0	0	7	0
hsa-miR-3613-5p	12.0233	0	24.781	20.2569	73.336	38.5218	59.7771	37.8488	58.1029	58.3052	28.3384	34.4864	76.307	17.7921	47.6295	54.8796	79.1953	16.7982	41.8143	27.4302	14.6634	38.2349	0	61.3475	49.2797	33.0629	146.997	181.051	209.499	49.2199	38.3906	57.2956	29.1226	40.3577	7.57991	14.5742	8.5679	19.3603	0.718284	11.5758	42	0	61	162	469	351	39	460	60
hsa-miR-3614-3p	0	0	0	0	0	0	0	0	0	0	0	0	0	0	0	0	0	0	0	0	0	0	0	0	0	0	0	0	0	0	0	0	0	0	0	0	0	0	0	0	0	0	0	0	0	0	0	0	0
hsa-miR-3614-5p	0	0	0	1.25044	0	1.09749	0	0.493689	0	0	1.26207	0	0	0	0	0	0	0	0	0	0	0	0	0	2.9509	0	0	0	0	0	0	0	0	0	0	0	14.8809	0	0	0	0	0	0	10	0	10	0	6	0
hsa-miR-3615	744.873	236.733	1466.13	533.181	847.195	846.602	941.105	1244.73	691.423	483.934	1146.85	864.566	804.959	913.978	527.681	1070.15	1014.72	1028.35	952.618	1061.43	996.888	514.166	72.3869	931.979	2115.48	555.862	206.136	295.32	201.441	744.641	642.413	518.573	336.993	588.38	492.77	60.9959	10.3711	9.03477	0	0	2602	649	3609	4264	5418	7714	614	15128	714
hsa-miR-3616-3p	0	0	0	0	0	0	0	0	0	0	0	0	0	0	0	0	0	0	0	0	0	0	0	0	0	0	0	0	6.90592	0	0	0	0	0	0	0	0	0	0	0	0	0	0	0	0	0	0	0	0
hsa-miR-3616-5p	0	0	0	0	0	0	0	0	0	0	0	0	0	0	0	0	0	0	0	0	0	0	0	0	0	0	0	0	0	0	0	0	0	0	0	0	0	0	0	0	0	0	0	0	0	0	0	0	0
hsa-miR-3617-3p	0	0	0	0	0	0	0	0	0	0	0	0	0	0	0	0	0	0	0	0	0	0	0	0	0	0	0	0	0	0	0	0	0	0	0	0	0	0	0	0	0	0	0	0	0	0	0	0	0
hsa-miR-3617-5p	0	0	0	0	0	0	0	0	0	0	0	0	0	0	0	0	0	0	0	0	0	0	0	0	0	0	0	0	0	0	0	0	0	0	0	0	0	0	0	0	0	0	0	0	0	0	0	0	0
hsa-miR-3618	0	0	0	0	0	0	0	0	0	0	0	0	0	0	0	0	0	0	0	0	0	0	0	0	0	0	0	0	0	0	0	0	0	0	0	0	0	0	0	0	0	0	0	0	0	0	0	0	0
hsa-miR-3619-3p	0	0	0	0	0	0	0	0	0	0	0	0	0	0	0	0	0	0	0	0	0	0	0	0	0	0	0	0	0	0	0	0	0	0	0	0	0	0	0	0	0	0	0	0	0	0	0	0	0
hsa-miR-3619-5p	0	0	0	0	0	0	0	0	0	0	0	0	0	0	0	0	0	0	0	0	0	0	0	0	0	0	0	0	0	0	0	0	0	0	0	0	0	0	0	0	0	0	0	0	0	0	0	0	0
hsa-miR-362-3p	0	0	0	0	0	0	0	0	0	0	0	0	0	0	0	0	0	0	0	0	0	0	0	0	0	0	0	0	0	0	0	0	0	0	0	0	53.6611	0	0	37.8327	0	0	0	0	0	0	0	0	0
hsa-miR-362-5p	0	0	0	0	1.72001	0.987726	0	0	0	6.47826	1.03255	0	0	0	8.77422	0	0	0	2.06999	0	0	0	0	12.6055	0	0	0	7.41949	0	4.76383	0	0	0	0	10.1075	0	7.2152	0	0	0	0	0	0	0	11	9	0	0	0
hsa-miR-3620-3p	0	0	0	0	0	0	0	0.822782	0	0	0	0	0	0	0	0	0	0	1.65599	0	0	0	0	0	0	0	0	0	2.30253	0	0	0	0	0	0	0	0	0	0	0	0	0	0	0	0	0	0	10	0
hsa-miR-3620-5p	0	0	0	0	0	0	0	0	0	0	0	0	0	0	0	0	0	0	0	0	0	0	0	0	0	0	0	0	0	0	0	0	0	0	0	0	0	0	0	0	0	0	0	0	0	0	0	0	0
hsa-miR-3621	0	0	0	0	0	0	0	0	0	0	0	0	0	0	0	0	0	0	0	0	0	0	0	0	0	0	0	0	0	0	0	0	0	0	0	0	0	0	0	0	0	0	0	0	0	0	0	0	0
hsa-miR-3622a-3p	0	0	0	0	0	0	0	0	0	0	0	0	0	0	0	0	0	0	0	0	0	0	0	0	0	0	0	0	0	0	0	0	0	0	0	0	0	0	0	0	0	0	0	0	0	0	0	0	0
hsa-miR-3622a-5p	0	20.7917	0	0	0	0	0	0	0	7.45021	0	7.01763	0	0	0	0	0	0	1.44899	0	0	0	0	0	0	0	0	0	0	0	0	0	0	0	0	0	0	0	0	0	0	57	0	0	0	0	0	0	0
hsa-miR-3622b-3p	0	0	0	0	0	0	0	0	0	0	0	0	0	0	0	0	0	0	0	0	0	0	0	0	0	0	0	0	0	0	0	0	0	0	0	0	0	0	0	0	0	0	0	0	0	0	0	0	0
hsa-miR-3622b-5p	0	0	0	0	0	0	0	0	0	0	0	0	0	0	0	0	0	0	0	0	0	0	0	0	0	0	0	0	0	0	0	0	0	0	0	0	0	0	0	0	0	0	0	0	0	0	0	0	0
hsa-miR-363-3p	166.036	49.6083	65.4052	98.2834	193.738	123.248	174.733	141.439	171.403	146.087	206.974	190.878	151.117	155.514	159.181	211.677	132.456	96.6511	201.619	257.606	204.193	62.2679	0.985028	225.221	51.6402	101.254	25.3444	77.1688	102.447	141.308	217.549	167.031	93.193	53.1034	161.731	76.1098	7.2152	54.209	0.359142	19.9045	580	136	161	786	1239	1123	114	1719	177
hsa-miR-363-5p	0	0	0	0	0	0.10976	0	0	0	0	0.573677	0	0	0	0	0	0	0	0	0	0	0	0	0	0	0	0	0	0	0	0	0	0	0	0	0	0	0	0	0	0	0	0	0	0	1	0	0	0
hsa-miR-3646	0	0	0	0	0	0	0	0	0	0	0	0	0	0	0	0	0	0	0	0	0	0	0	0	0	0	0	0	0	0	0	0	0	0	0	0	0	0	0	0	0	0	0	0	0	0	0	0	0
hsa-miR-3648	0	0	0	0	0	0	0	0	0	0	0	0	0	0	0	0	0	0	0	0	0	0	0	0	0	0	0	0	0	0	0	0	0	0	0	0	0	0	0	0	0	0	0	0	0	0	0	0	0
hsa-miR-3649	0	0	0	0	0	0	0	0	0	0	0	0	0	0	0	0	0	0	0	0	0	0	0	0	0	0	0	0	0	0	0	0	0	0	0	0	0	0	0	0	0	0	0	0	0	0	0	0	0
hsa-miR-3650	0	0	0	0	0	0	0	0	0	0	0	0	0	0	0	0	0	0	0	0	0	0	0	0	0	0	0	0	0	0	0	0	0	0	0	0	0	0	0	0	0	0	0	0	0	0	0	0	0
hsa-miR-3651	0	0	0	0	0	0	0	0	0	0	0	0	0	0	0	0	0	0	0	0	0	0	0	0	0	0	0	0	0	0	0	0	0	0	0	0	0	0	0	0	0	0	0	0	0	0	0	0	0
hsa-miR-3652	0	0	0	0	0	0	0	0	0	0	0	0	0	0	0	0	0	0	0	0	0	0	0	0	0	0	0	0	0	0	0	0	0	0	0	0	0	0	0	0	0	0	0	0	0	0	0	0	0
hsa-miR-3653-3p	0	0	0	0	0	0	0	0	0	0	0	0	0	0	0	0	0	0	0	0	0	0	0	0	0	0	0	0	0	0	0	0	0	0	0	0	0	0	0	0	0	0	0	0	0	0	0	0	0
hsa-miR-3653-5p	0	0	0	0	0	0	0	0	0	0	0	0	0	0	0	0	0	0	0	0	0	0	0	0	0	0	0	0	0	0	0	0	0	0	0	0	0	0	0	0	0	0	0	0	0	0	0	0	0
hsa-miR-3654	0	0	0	0	0	0	0	0	0	0	0	0	0	0	0	0	0	0	0	0	0	0	0	0	0	0	0	0	0	0	0	0	0	0	0	0	0	0	0	0	0	0	0	0	0	0	0	0	0
hsa-miR-3655	0	0	0	0	0	0	0	0	0	0	0	0	0	0	0	0	0	0	0	0	0	0	0	0	0	0	0	0	0	0	0	0	0	0	0	0	0	0	0	0	0	0	0	0	0	0	0	0	0
hsa-miR-3656	0	0	0	0.125061	0	0	0	0.0822733	0	0	0	0	0	0	2.50616	0	0	0	0	0	0	0	0	0	0	0	0	0	0	0	0	0	0	0	0	0	0	0	0	0	0	0	0	1	0	0	0	1	0
hsa-miR-3657	0	0	0	0	0	0	0	0	0	0	0.688396	0	0	0	0	0	0	0	0	0	0	0	0	0	0	0	0	0	0	0	0	0	0	0	0	0	0	0	0	0	0	0	0	0	0	0	0	0	0
hsa-miR-3658	0	0	0	0	0	0	0	0	0	0	0	0	0	0	0	0	0	0	0	0	0	0	0	0	0	0	0	0	0	0	0	0	0	0	0	0	0	0	0	0	0	0	0	0	0	0	0	0	0
hsa-miR-3659	0	0	0	0	0	0	0	0	0	0	0	0	0	0	0	0	0	0	0	0	0	0	0	0	0	0	0	0	0	0	0	0	0	0	0	0	0	0	0	0	0	0	0	0	0	0	0	0	0
hsa-miR-365a-3p	0	0	0	1.00032	1.09458	1.42671	0	0.822782	0	10.0416	5.39236	10.6266	0	1.97707	0	27.4355	0	7.06011	3.31198	6.75828	0.875375	0	88.1446	0	10.033	2.06684	3.38048	0	0	0	0	1.94232	0	0	0	16.1936	165.492	10.6943	30.1624	177.587	0	0	0	8	7	13	0	10	0
hsa-miR-365a-5p	0	0	0	1.25044	0	0	16.8587	0	0	15.5482	0.573677	0	0	4.61266	0	0	0	0	0	0	0	0	0	0	0.590132	0	0	0	2.30253	0	0	0	0	0	0	0	0	0	0	0	0	0	0	10	0	0	11	0	0
hsa-miR-365b-3p	0	0	0	0.500187	0.469071	2.30473	0	0.822782	0	8.74574	4.35973	8.22063	0	0.659272	0	15.6824	0	6.81667	5.38196	7.15571	1.53197	0	80.7585	0	12.3937	0	6.75833	0	0	0	0	0.971162	0	0	2.52757	14.8981	181.275	10.8787	33.0351	193.54	0	0	0	4	3	21	0	10	0
hsa-miR-365b-5p	0	0	0	0	0	1.75599	0	0	0	0	0.803114	4.61165	0	0	0	0	0	3.40833	1.24199	0	0	0	0	0	0	0	0	0	0	0	17.9162	0	0	0	0	0	0	0	0	0	0	0	0	0	0	16	0	0	0
hsa-miR-3660	0	0	0	0	0	0	0	0	0	0	0	0	0	0	0	0	0	0	0	0	0	0	0	0	0	0	0	0	0	0	0	0	0	0	0	0	0	0	0	0	0	0	0	0	0	0	0	0	0
hsa-miR-3661	0	0	0	0	1.56365	0	0	0	0	0	0	0	0	0	0	0	0	0	0	0	0	0	0	0	0.590132	0	0	0	0	0	0	0	0	0	0	0	0	0	0	0	0	0	0	0	10	0	0	0	0
hsa-miR-3662	0	0	0	0	0	0	0	0	0	0	0	0	0	0	0	0	0	0	0	0	0	0	0	0	0	0	0	0	0	0	0	0	0	0	0	0	0	0	0	0	0	0	0	0	0	0	0	0	0
hsa-miR-3663-3p	0	0	0	0	0	0	0	0	0	0	0	0	0	0	0	0	0	0	0	0	0	0	0	0	0	0	0	0	0	0	0	0	0	0	0	0	0	0	0	0	0	0	0	0	0	0	0	0	0
hsa-miR-3663-5p	0	0	0	0	0	0	0	0	0	0	0	0	0	0	0	0	0	0	0	0	0	0	0	0	0	0	0	0	0	0	0	0	0	0	0	0	0	0	0	0	0	0	0	0	0	0	0	0	0
hsa-miR-3664-3p	0	0	0	0	0	0	0	0	0	0	0	0	0	0	0	0	0	0	0	0	0	0	0	0	0	0	0	0	0	0	0	0	0	0	0	0	0	0	0.359142	0	0	0	0	0	0	0	0	0	0
hsa-miR-3664-5p	0	0	0	0	0	0	0	0	0	0	0	0	0	0	0	0	0	0	0	0	0	0	0	0	0	0	0	0	0	0	0	0	0	0	0	0	0	0	0	0	0	0	0	0	0	0	0	0	0
hsa-miR-3665	0	0	0	0	0	0	0	0	0	0	0	0	0	0	0	0	0	0	0	0	0	0	0	0	0	0	0	0	0	0	0	0	0	0	0	0	0	0	0	0	0	0	0	0	0	0	0	0	0
hsa-miR-3666	0	0	0	0	0	0	0	0	0	0	0	0	0	0	0	0	0	0	0	0	0	0	0	0	0	0	0	0	0	0	0	0	0	0	0	0	0	0	0	0	0	0	0	0	0	0	0	0	0
hsa-miR-3667-3p	0	0	0	0	0	0	0	0	0	0	0	0	0	0	0	0	0	0	0	0	0	0	0	0	1.18026	0	0	0	0	0	0	0	0	0	0	0	0	0	0	0	0	0	0	0	0	0	0	0	0
hsa-miR-3667-5p	0	0	0	0	0	0	10.7308	0	0	6.80214	1.37679	3.60898	0	0	0	0	0	0	0	0	0	0	0	0	0.295066	0	0	0	0	0	0	2.42791	0	0	0	0	0	0	0	0	0	0	0	0	0	0	7	0	0
hsa-miR-3668	0	0	0	0	0	0	0	0	0	0	0	0	0	0	0	0	0	0	0	0	0	0	0	0	0	0	0	0	0	0	0	0	0	0	0	0	0	0	0	0	0	0	0	0	0	0	0	0	0
hsa-miR-367-3p	0	0	0	0	0	0	0	0	0	0	0	0	0	0	0	0	0	0	0	0	0	0	0	0	0	0	0	0	0	0	0	0	0	0	0	0	0	0	0	0	0	0	0	0	0	0	0	0	0
hsa-miR-367-5p	0	0	0	0	0	0	0	0	0	0	0	0	0	0	0	0	0	0	0	0	0	0	0	0	0	0	0	0	0	0	0	0	0	0	0	0	0	0	0	0	0	0	0	0	0	0	0	0	0
hsa-miR-3670	0	0	0	0	0	0	0	0	0	0	0	0	0	0	0	0	0	0	0	0	0	0	0	0	0	0	0	0	0	0	0	0	0	0	0	0	0	0	0	0	0	0	0	0	0	0	0	0	0
hsa-miR-3671	0	0	0	0	0	0	0	0	0	0	0	0	0	0	0	0	0	0	0	0	0	0	0	0	0	0	0	0	0	0	0	0	0	0	0	0	0	0	0	0	0	0	0	0	0	0	0	0	0
hsa-miR-3672	0	0	0	0	0	0	0	0	0	0	0	0	0	0	0	0	0	0	0	0	0	0	0	0	0	0	0	0	0	0	0	0	0	0	0	0	0	0	0	0	0	0	0	0	0	0	0	0	0
hsa-miR-3674	0	0	0	0	0	0	0	0	0	0	0	0	0	0	0	0	0	0	0	0	0	0	0	0	0	0	0	0	0	0	0	0	0	0	0	0	0	0	0	0	0	0	0	0	0	0	0	0	0
hsa-miR-3675-3p	0	0	0	0	0	0	0	0	0	0	0	0	0	0	0	0	0	0	0	0	0	0	0	0	0	0	0	0	0	0	0	0	0	0	0	0	0	0	0	0	0	0	0	0	0	0	0	0	0
hsa-miR-3675-5p	0	0	0	0	0	0	0	0	0	0	0	0	0	0	0	0	0	0	0	0	0	0	0	0	0	0	0	0	0	0	0	0	0	0	0	0	0	0	0	0	0	0	0	0	0	0	0	0	0
hsa-miR-3677-3p	0	0	0	0	0	0	0	0	0	0	0	0	0	0	0	0	0	0	0	0	0	0	0	0	0	0	0	0	0	0	0	0	0	0	0	0	0	0	0	0	0	0	0	0	0	0	0	0	0
hsa-miR-3677-5p	0	0	0	0	0	0	0	0	0	0	0	0	0	0	0	0	0	0	0	0	0	0	0	0	0	0	0	0	0	0	0	0	0	0	0	0	0	0	0	0	0	0	0	0	0	0	0	0	0
hsa-miR-3678-3p	0	0	0	0	0	0	0	0	0	0	0	0	0	0	0	0	0	0	0	0	0	0	0	0	0	2.06684	0	0	0	0	0	0	0	0	0	0	0	0	0	0	0	0	0	0	0	0	0	0	0
hsa-miR-3678-5p	0	0	0	0	0	0	0	0	0	0	0	0	0	0	0	0	0	0	0	0	0	0	0	0	0	0	0	0	0	0	0	0	0	0	0	0	0	0	0	0	0	0	0	0	0	0	0	0	0
hsa-miR-3679-3p	0	0	0	0	0	0	0	0	0	0	0	0	0	0	0	0	10.6518	0	0	0	0	0	0	0	0	0	0	0	0	0	0	0	0	0	0	0	0	0	0	0	0	0	0	0	0	0	0	0	0
hsa-miR-3679-5p	0	0	0	0	0	0	21.4569	0	0	0	0	0	0	0	0	0	0	0	0	0	0	0	0	0	2.36077	2.06684	0	0	0	0	0	0	0	0	0	0	0	0	0	0	0	0	0	0	0	0	14	0	0
hsa-miR-3680-3p	0	0	0	0	0	0	0	0	0	0	0	0	0	0	0	0	0	0	0	0	0	0	0	0	0	0	0	0	0	0	0	0	0	0	0	0	0	0	0	0	0	0	0	0	0	0	0	0	0
hsa-miR-3680-5p	0	0	0	0	0	0	0	0	0	0	0	0	0	0	0	0	0	0	0	0	0	0	0	0	0	0	0	0	0	0	0	0	0	0	0	0	0	0	0	0	0	0	0	0	0	0	0	0	0
hsa-miR-3681-3p	0	0	0	0	0	0	0	0	0	0	0	0	0	0	0	0	0	0	0	0	0	0	0	0	0	0	0	0	0	0	0	0	0	0	0	0	0	0	0	0	0	0	0	0	0	0	0	0	0
hsa-miR-3681-5p	0	0	0	0	0	0	0	0	0	0	0	0	0	0	0	0	0	0	0	0	0	0	0	0	0	0	0	0	0	0	0	0	0	0	0	0	0	0	0	0	0	0	0	0	0	0	0	0	0
hsa-miR-3682-3p	0	19.3327	0	3.87632	0	0	0	2.30385	0	0	1.03255	7.01763	0	0	0	0	0	0	0.827994	0	2.84517	0	0	0	1.47533	0	0	0	0	0	0	0	0	0	0	0	0	0	0	0	0	53	0	31	0	0	0	28	0
hsa-miR-3682-5p	0	0	0	0	0	0	0	0	0	0	0	0	0	0	0	0	0	0	0	0	0	0	0	0	0	0	0	0	0	0	0	0	0	0	0	0	0	0	0	0	0	0	0	0	0	0	0	0	0
hsa-miR-3683	0	0	0	0	0	0	0	0	0	0	0	0	0	0	0	0	0	0	0	0	0	0	0	0	0	0	0	0	0	0	0	0	0	0	0	0	0	0	0	0	0	0	0	0	0	0	0	0	0
hsa-miR-3684	0	0	0	0	0	0	0	0	0	0	0	0	0	0	0	0	0	0	0	0	0	0	0	0	0	0	0	0	0	0	0	0	0	0	0	0	0	0	0	0	0	0	0	0	0	0	0	0	0
hsa-miR-3685	0	0	0	0	0	0	0	0	0	0	0	0	0	0	0	0	0	0	0	0	0	0	0	0	0	0	0	0	0	0	0	0	0	0	27.7977	0	0	0	0	0	0	0	0	0	0	0	0	0	0
hsa-miR-3686	0	0	0	0	0	0	0	0	0	0	0	0	0	0	0	0	0	0	0	0	0	0	0	0	0	0	0	0	0	0	0	0	0	0	0	0	0	0	0	0	0	0	0	0	0	0	0	0	0
hsa-miR-3687	0	0	0	0	0	0	0	0	0	0	0	0	0	0	0	0	0	0	0	0	0	0	0	0	0	0	0	0	0	0	0	0	0	0	0	0	0	0	0	0	0	0	0	0	0	0	0	0	0
hsa-miR-3688-3p	0	0	0	1.25044	4.37824	3.8412	0	1.97471	0	0	4.9334	10.8272	0	0	1.25397	0	0	0	3.10498	0	0	0	0	0	8.26234	4.13238	8.44725	8.90527	19.569	0	0	3.88428	7.48877	0	0	0	0	0	0	0	0	0	0	10	28	35	0	24	0
hsa-miR-3688-5p	0	0	0	0	0	0	0	0	0	0	0	0	0	0	0	0	0	0	0	0	0	0	0	0	0	0	0	0	0	0	0	0	0	0	0	0	0	0	0	0	0	0	0	0	0	0	0	0	0
hsa-miR-3689a-3p	0	0	0	0	0	0	0	0	0	0	0	0	0	0	0	0	0	0	0	0	0	0	0	0	0	0	0	0	0	0	0	0	0	0	0	0	0	0	0	0	0	0	0	0	0	0	0	0	0
hsa-miR-3689a-5p	0	0	0	0	0	0	0	0	0	0	0	0	0	0	0	0	0	0	0	0	0	0	0	0	0	0	0	0	0	0	0	0	0	0	0	0	0	0	0	0	0	0	0	0	0	0	0	0	0
hsa-miR-3689b-3p	0	0	0	0	0	0	0	0	0	0	0	0	0	0	0	0	0	0	0	0	0	0	0	0	0	0	0	0	0	0	0	0	0	0	0	0	0	0	0	0	0	0	0	0	0	0	0	0	0
hsa-miR-3689b-5p	0	0	0	0	0	0	0	0	0	0	0	0	0	0	0	0	0	0	0	0	0	0	0	0	0	0	0	0	0	0	0	0	0	0	0	0	0	0	0	0	0	0	0	0	0	0	0	0	0
hsa-miR-3689c	0	0	0	0	0	0	0	0	0	0	0	0	0	0	0	0	0	0	0	0	0	0	0	0	0	0	0	0	0	0	0	0	0	0	0	0	0	0	0	0	0	0	0	0	0	0	0	0	0
hsa-miR-3689d	0	0	0	0	0	0	0	0	0	0	0	0	0	0	0	0	0	0	0	0	0	0	0	0	0	0	0	0	0	0	0	0	0	0	0	0	0	0	0	0	0	0	0	0	0	0	0	0	0
hsa-miR-3689e	0	0	0	0	0	0	0	0	0	0	0	0	0	0	0	0	0	0	0	0	0	0	0	0	0	0	0	0	0	0	0	0	0	0	0	0	0	0	0	0	0	0	0	0	0	0	0	0	0
hsa-miR-3689f	0	0	0	0	0	0	0	0	0	0	0	0	0	0	0	0	0	0	0	0	0	0	0	0	0	0	0	0	0	0	0	0	0	0	0	0	0	0	0	0	0	0	0	0	0	0	0	0	0
hsa-miR-369-3p	0	0	0	0	0	0	0	0	0	0	0	5.21314	0	0	0	0	0	0	0	0	0	0	0	0	0	4.13238	25.3444	0	0	0	0	0	0	0	0	0	33.8199	0	0	48.2788	0	0	0	0	0	0	0	0	0
hsa-miR-369-5p	0	0	0	1.62557	2.0328	0	44.4481	0.822782	0	0	2.63878	0	0	0	13.7865	0	0	0	0	0	0	0	0.492514	0	0.590132	2.06684	0	0	0	0	0	0	0	0	0	0	13.0765	0	0	102.77	0	0	0	13	13	0	29	10	0
hsa-miR-3690	0	0	0	0	0	0	0	0	0	0	0	0	0	0	0	0	0	0	0	0	0	0	0	0	0	0	0	0	0	0	0	0	0	0	0	0	0	0	0	0	0	0	0	0	0	0	0	0	0
hsa-miR-3691-3p	0	0	0	0	0	0	0	0	0	0	0	0	0	0	0	0	0	0	0	0	3.72054	0	0	0	0.885199	0	0	0	0	0	0	0	0	16.9937	0	0	0	0	0	0	0	0	0	0	0	0	0	0	0
hsa-miR-3691-5p	0	0	0	0	0	0	0	0	0	0	0	0	0	0	0	0	0	0	0	0	0	0	0	0	0	0	0	0	0	0	0	0	0	0	0	0	0	0	0	0	0	0	0	0	0	0	0	0	0
hsa-miR-3692-3p	0	0	0	0	0	0	0	0	0	0	0	0	0	0	0	0	0	0	0	0	0	0	0	0	0	0	0	0	0	0	0	0	0	0	0	0	0	0	0	0	0	0	0	0	0	0	0	0	0
hsa-miR-3692-5p	0	0	0	0	0	0	0	0	0	0	0	0	0	0	0	0	0	0	0	0	0	0	0	0	0	0	0	0	0	0	0	0	0	0	0	0	0	0	0	0	0	0	0	0	0	0	0	0	0
hsa-miR-370-3p	0	0	33.312	3.62626	0	0	35.2516	3.94941	0	10.3655	6.08076	13.8347	43.3894	16.4743	0	0	3.70534	4.13865	2.89798	1.59011	4.37714	17.1146	0	0	10.033	5.1658	0	20.7774	4.60506	39.6923	46.0681	1.94232	6.65699	25.4897	0	0	35.1726	0	0	24.4217	0	0	82	29	0	0	23	48	0
hsa-miR-370-5p	0	0	0	0	0	0	0	0	0	0	0	0	0	0	0	0	0	0	0	0	0	0	0	0	0	0	0	0	0	0	0	0	0	0	0	0	0	0	0	0	0	0	0	0	0	0	0	0	0
hsa-miR-3713	0	0	0	0	0	0	0	0	0	0	0	0	0	0	0	0	0	0	0	0	0	0	0	0	0	0	0	0	0	0	0	0	0	0	0	0	0	0	0	0	0	0	0	0	0	0	0	0	0
hsa-miR-3714	0	0	0	0	0	0	0	0	0	0	0	0	0	0	0	0	0	0	0	0	0	0	0	0	0	0	0	0	0	0	0	0	0	0	0	0	0	0	0	0	0	0	0	0	0	0	0	0	0
hsa-miR-371a-3p	0	0	0	0	0	0	0	0	0	0	0	0	0	0	0	0	0	0	0	0	0	0	0	0	0	0	0	0	0	0	0	0	0	0	0	0	0	0	0	0	0	0	0	0	0	0	0	0	0
hsa-miR-371a-5p	0	0	0	0	0	0	0	0	0	0	0	0	0	0	0	0	0	0	0	0	0	0	0	0	0	0	0	0	0	0	0	0	0	0	0	0	0	0	0	0	0	0	0	0	0	0	0	0	0
hsa-miR-371b-3p	0	0	0	0	0	0	0	0	0	0	0	0	0	0	0	0	0	0	0	0	0	0	0	0	0	0	0	0	0	0	0	0	0	0	0	0	0	0	0	0	0	0	0	0	0	0	0	0	0
hsa-miR-371b-5p	0	0	0	0	0	0	0	0	0	0	0	0	0	0	0	0	0	0	0	0	0	0	0	0	0.590132	0	0	0	0	0	0	0	0	0	0	0	0	0	0	0	0	0	0	0	0	0	0	0	0
hsa-miR-372-3p	0	0	0	0	0	0	0	0	0	0	0.458959	0	0	0	0	0	0	0	0	0	0	0	0	0	0	0	0	0	0	0	0	0	0	0	0	0	0	0	0	0	0	0	0	0	0	0	0	0	0
hsa-miR-372-5p	0	0	0	0	0	0	0	0	0	0	0	0	0	0	0	0	0	0	0	0	0	0	0	0	0	0	0	0	0	0	0	0	0	0	0	0	0	0	0	0	0	0	0	0	0	0	0	0	0
hsa-miR-373-3p	0	0	0	0	0	0	0	0	0	0	0	0	0	0	0	0	0	0	0	0	0	0	0	0	0	0	0	0	0	0	0	0	0	0	0	0	0	0	0	0	0	0	0	0	0	0	0	0	0
hsa-miR-373-5p	0	0	0	0	0	0	0	0	0	0	0	0	0	0	0	0	0	0	0	0	0	0	0	0	0	0	0	0	0	0	0	0	0	0	0	0	0	0	0	0	0	0	0	0	0	0	0	0	0
hsa-miR-374a-3p	0	0	0	0	1.72001	0	0	0	0	0	1.49151	0	0	0	0	0	0	0	0	0	0	0	0	0	4.13117	1.03342	13.5167	0	29.9279	0	0	2.91349	0	0	0	0	0	0.184429	0.718284	0	0	0	0	0	11	0	0	0	0
hsa-miR-374a-5p	40.6502	18.968	39.8118	8.00272	40.499	13.0601	49.0463	21.6396	54.229	53.4464	28.6827	19.0478	64.3364	0	77.7105	0	58.3546	15.3376	62.1002	40.1515	16.1954	6.55444	1.9695	26.8925	13.574	25.8303	70.9638	69.7493	69.0659	28.5783	43.5099	37.8735	39.9399	46.7297	0	23.7506	8.5679	0.737479	0.718284	0	142	52	98	64	259	119	32	263	56
hsa-miR-374b-3p	0	0	0	0	0	0	0	0	0	0	0	4.41106	0	0	0	0	0	0	0	0	0	0	0	0	0	0	0	0	5.75549	0	0	0	6.65699	0	0	0	0	0	0	0	0	0	0	0	0	0	0	0	0
hsa-miR-374b-5p	0	0	0	1.12538	2.0328	0	0	1.06965	0	0	5.16284	0	1.497	0	0	0	6.94707	4.13865	4.76097	3.57805	1.96966	0	0	8.40337	2.9509	5.1658	1.68892	0	8.05802	0	0	4.36986	5.82452	0	0	12.9548	80.7175	0	0.359142	66.9129	0	0	0	9	13	0	0	13	0
hsa-miR-374c-3p	0	0	0	0	0	0	0	0	0	0	0	0	0	0	0	0	0	0	0	0	0	0	0	0	0	0	0	0	0	0	0	0	0	0	0	0	0	0	0	0	0	0	0	0	0	0	0	0	0
hsa-miR-374c-5p	0	0	0	0	0	0	0	0	0	0	0	0	0	0	0	0	0	0	0	0	0	0	0	0	0	0	0	0	0	0	0	0	0	0	0	0	0	0	0	0	0	0	0	0	0	0	0	0	0
hsa-miR-375	178.918	279.776	62.9678	43.8899	110.864	77.8119	1638.51	43.2793	1006.15	750.843	97.4063	491.231	486.267	280.058	156.675	752.632	375.136	309.917	123.994	360.171	61.0608	322.628	0.492514	665.579	61.3781	3612.07	160.514	103.882	215.254	96.8504	97.2584	63.6078	48.2611	101.957	257.756	24.7222	45.5437	45.1741	66.7885	8.89349	625	767	155	351	709	709	1069	526	1039
hsa-miR-376a-2-5p	0	0	0	0	0	0	0	0	0	0	0	0	0	0	0	0	0	0	0	0	0	0	0	0	0	0	0	0	0	0	0	0	0	0	0	0	0	0	0	0	0	0	0	0	0	0	0	0	0
hsa-miR-376a-3p	0	0	0	0	0	0	0	0.658236	0	0	0.344155	0	0	0	0	0	0	0	0	0	0	0	0.492514	0	0	0	0	10.3887	0	6.3502	0	0	0	0	0	0	60.8763	0	1.07743	82.1589	0	0	0	0	0	0	0	8	0
hsa-miR-376a-5p	0	0	0	0	0	0	0	0	0	0	0	0	0	0	0	0	0	0	0	0	0	0	0	0	0	0	0	0	0	0	0	0	0	0	0	0	0	0	0	10.4464	0	0	0	0	0	0	0	0	0
hsa-miR-376b-3p	0	0	0	0	0	0	0	0	0	0	0	0	0	0	0	0	0	0	0	0	0	0	0	0	0	0	0	0	0	0	0	0	0	0	0	0	0	0	0	0	0	0	0	0	0	0	0	0	0
hsa-miR-376b-5p	0	0	0	0	0	0	0	0.164547	0	0	0	0	0	0	0	0	0	0	0	0	0	0	0	0	0	0	0	0	0	0	0	0	0	0	0	0	9.9206	0	0	31.4803	0	0	0	0	0	0	0	2	0
hsa-miR-376c-3p	0	0	0	0	0	0	0	0	0	0	0.458959	0	0	0	0	0	0	0	0	1.19268	0	0	0.492514	0	0	0	0	0	3.45296	0	0	0	0	0	0	0.10796	45.0932	0.184429	0.359142	95.5699	0	0	0	0	0	0	0	0	0
hsa-miR-376c-5p	0	0	0	0	0	0	0	0	0	0	0	0	0	0	0	0	0	0	0	0	0	0	0	0	0	0	0	0	0	0	0	0	0	0	0	0	6.76349	0	0	0	0	0	0	0	0	0	0	0	0
hsa-miR-377-3p	0	0	0	0	0	0	0	0	9.68344	0	0	0	0	0	0	0	0	0	0	0	0	0	0.492514	0	0	3.09896	0	0	0	0	0	0	0	0	0	0	19.8412	0	0	16.234	0	0	0	0	0	0	0	0	10
hsa-miR-377-5p	0	0	0	0	0	0	0	0	0	0	0	0	0	0	0	0	0	0	0	0	0	0	0	0	0	0	0	0	0	0	0	0	0	0	0	0	10.3711	0	0	0	0	0	0	0	0	0	0	0	0
hsa-miR-378a-3p	33.7799	152.837	71.4988	194.691	100.544	95.5912	393.914	86.9699	330.216	217.349	112.321	187.871	176.551	91.5955	176.73	117.6	84.7533	105.415	66.2404	58.0409	48.586	29.4954	0.492514	134.461	69.6407	51.6606	23.6555	111.302	16.116	85.7363	87.0198	102.938	78.2155	110.455	70.758	13.6026	460.402	0.368739	1.07743	420.253	118	419	176	1557	643	871	257	1057	341
hsa-miR-378a-5p	0	17.8735	0	3.12607	0	12.5114	0	4.68997	24.2086	17.8154	16.4064	7.81971	0	0	0	0	0	9.98156	20.4931	7.95096	7.65999	11.6525	0.492514	0	46.6238	6.19921	0	4.45263	5.75549	0	0	9.22567	2.49602	0	0	0.21592	223.212	0.184429	0.359142	198.904	0	49	0	25	0	114	0	57	25
hsa-miR-378b	0	0	0	0	0	0	0	0	0	0	0	0	0	0	0	0	0	0	0	0	0	0	0	0	0	0	0	0	0	0	0	0	0	0	0	0	0	0	0	0	0	0	0	0	0	0	0	0	0
hsa-miR-378c	0	0	0	0	0	0	0	0	0	0	0	0	0	0	0	0	0	0	0	0	0	0	0	0	0	0	0	0	0	0	0	0	0	0	0	0	0	0	0	0	0	0	0	0	0	0	0	0	0
hsa-miR-378d	0	0	0	0.125061	0	0	0	0.411416	0	0	0	0	0	0	0	0	0	0.486877	0	0	0	0	0	0	0	0	0	0	0	0	0	0	0	0	0	0	19.3907	0	0	19.3399	0	0	0	1	0	0	0	5	0
hsa-miR-378e	0	0	0	0	0	0	0	0	0	0	0	0	0	0	0	0	0	0	0	0	0	0	0	0	0	0	0	0	0	0	0	0	0	0	0	0	0	0	0	0	0	0	0	0	0	0	0	0	0
hsa-miR-378f	0	0	0	0	0	0	0	0.0822733	0	0	0	0	0	0	0	0	0	0	0	0	0	0	0	0	0	0	0	0	0	0	0	0	0	0	0	0	0	0	0	0.423567	0	0	0	0	0	0	0	1	0
hsa-miR-378g	0	0	0	0	0	0.329223	0	0.164547	0.967891	0.323882	0.114718	0.200584	0	0	0	0	0	0.486877	0	0	0.21891	0	0	0.840755	0	0	0	0	0	0	0	0	0	0	12.6351	0	0.450496	0	0	0.141308	0	0	0	0	0	3	0	2	1
hsa-miR-378h	0	0	0	0	0	0	0	0	0	0	0	0	0	0	0	0	0	0	0	0	0	0	0	0	0	0	0	0	0	0	0	0	0	0	0	0	0	0	0	0	0	0	0	0	0	0	0	0	0
hsa-miR-378i	0	0.364756	0	0.125061	0	0.10976	0	0	0	0	0.229437	0	0	0	0	0	0	0	0	0	0	0.364024	0	0	0	0	0	0	0	0	0	0	0	0	0	0	0.902203	0	0	0	0	1	0	1	0	1	0	0	0
hsa-miR-378j	0	0	0	0	0	0	0	0	0	0	0	0	0	0	0	0	0	0	0	0	0	0	0	0	0	0	0	0	0	0	0	0	0	0	0	0	0	0	0	0	0	0	0	0	0	0	0	0	0
hsa-miR-379-3p	0	0	0	0	0	0	0	0	0	0	0	0	0	0	0	0	0	0	0	0	0	0	0.492514	0	0	0	0	0	0	0	0	0	0	0	0	0	0	0	0	7.76409	0	0	0	0	0	0	0	0	0
hsa-miR-379-5p	0	0	0	0.875314	0	4.38994	16.8587	2.63294	78.4376	30.4483	8.71954	27.2685	38.902	35.5835	0	82.3151	7.87311	5.35604	2.06999	27.0327	0	9.46778	341.745	10.0849	1.47533	3.09896	5.06941	16.3248	5.75549	12.702	0	0	0	0	0	0.10796	476.185	0.553169	2.51357	1192.86	0	0	0	7	0	40	11	32	81
hsa-miR-380-3p	0	0	0	0	0	0	0	0	0	0	0	0	0	0	0	0	0	0	0	0	0	0	0	0	0	0	0	0	0	0	0	0	0	0	0	0	0	0	0	0	0	0	0	0	0	0	0	0	0
hsa-miR-380-5p	0	0	0	0	0	0	0	0	0	0	0	0	0	0	0	0	0	0	0	0	0	0	0	0	0	0	0	0	0	0	0	0	0	0	0	0	0	0.184429	0	7.19958	0	0	0	0	0	0	0	0	0
hsa-miR-381-3p	23.7604	0	0.812386	0	5.31646	1.86575	0	0	29.0503	12.6329	3.32718	16.2407	26.9315	3.95339	0	0	0	0	1.65599	0	0	0	0.492514	0	1.18026	0	0	0	4.60506	22.2281	0	0	0	0	0	0.10796	103.715	0	1.07743	99.6636	83	0	2	0	34	17	0	0	30
hsa-miR-381-5p	0	0	0	0	0	0	0	0	0	0	0	0	0	0	0	0	0	0	0	0	0	0	0	0	0	0	0	0	0	0	0	0	0	0	0	0	0	0	0	0	0	0	0	0	0	0	0	0	0
hsa-miR-382-3p	0	0	0	0	0	0	0	0	0	0	0	0	0	0	0	0	0	0	0	0	0	0	0	0	0	0	0	0	0	0	0	0	0	0	0	0	0	0	0	0	0	0	0	0	0	0	0	0	0
hsa-miR-382-5p	56.9676	0	25.5933	26.509	17.2003	17.8891	213.053	21.2282	103.616	31.0961	44.0566	129.324	83.7865	87.6414	135.366	313.595	72.7118	18.2591	30.6362	64.004	6.56571	74.2847	50.2276	62.1883	59.0176	86.789	27.0333	151.371	119.713	98.4383	25.5937	36.4167	49.0929	19.1177	35.3776	97.4854	522.18	65.0876	370.926	540.668	199	0	63	212	110	163	139	258	107
hsa-miR-383-3p	0	0	0	0	0	0	0	0	0	0	0	0	0	0	0	0	0	0	0	0	0	0	0	0	0	0	0	0	0	0	0	0	0	0	0	0	0	0	0	0	0	0	0	0	0	0	0	0	0
hsa-miR-383-5p	0	0	0	0	0	0	0	0.164547	0	0	0	0	0	0	0	0	4.63138	0	1.03499	0	0	0	0	0	0	0	0	0	0	0	0	0	0	0	0	0	0	0	0	0	0	0	0	0	0	0	0	2	0
hsa-miR-384	0	0	0	0	0	0	0	0	0	0	0	0	0	0	0	0	0	0	0	0	0	0	0.492514	0	0	0	0	0	0	0	0	0	0	0	0	0	0	0	0	8.46992	0	0	0	0	0	0	0	0	0
hsa-miR-3907	0	0	0	0	0	0	0	0	0	0	0	0	0	0	0	0	0	0	0	0	0	0	0	0	0	0	0	0	0	0	0	0	0	0	0	0	0	0	0	0	0	0	0	0	0	0	0	0	0
hsa-miR-3908	0	0	0	0	0	0	0	0	0	0	0	0	0	0	0	0	0	0	0	0	0	0	0	0	0	0	0	0	0	0	0	0	0	0	0	0	0	0	0	0	0	0	0	0	0	0	0	0	0
hsa-miR-3909	0	0	0	0	0	1.31701	0	0	0	0	0	0	0	0	0	0	0	0	2.06999	0	0	0	0	0	0.295066	0	0	0	0	0	0	0	0	0	0	0	4.9603	0	0	0	0	0	0	0	0	12	0	0	0
hsa-miR-3910	0	0	0	0	0	0	0	0	0	0	0	0	0	0	0	0	0	0	0	0	0	0	0	0	0	0	0	0	0	0	0	0	0	0	0	0	0	0	0	0	0	0	0	0	0	0	0	0	0
hsa-miR-3911	0	0	0	0	0	0	0	0.905056	0	0	0	0	0	0	0	0	0	0	0	0	0	0	0	0	0	0	0	0	0	0	0	0	0	0	0	0	0	0	0	0	0	0	0	0	0	0	0	11	0
hsa-miR-3912-3p	0	0	0	0	0	0	0	1.2342	0	0	0	0	0	0	0	0	0	1.46063	0	0	0	6.19042	0	0	0	0	0	0	0	0	0	0	0	0	0	0	0	0	0	0	0	0	0	0	0	0	0	15	0
hsa-miR-3912-5p	0	0	0	0	0	0	0	0	0	0	0	0	0	0	0	0	0	0	0	0	0	0	0	0	0	0	0	0	0	0	0	0	0	0	0	0	0	0	0	0	0	0	0	0	0	0	0	0	0
hsa-miR-3913-3p	0	0	0	0	0	0	0	0	0	0	0	0	0	0	0	0	0	0	0	0	0	0	0	0	0	0	0	0	0	0	0	0	0	0	0	0	0	0	0	0	0	0	0	0	0	0	0	0	0
hsa-miR-3913-5p	0	0	0	2.37582	0	1.64623	0	1.48102	0	0	0	4.61165	0	0	0	0	0	0	0	4.77034	0	0	0	0	0	0	0	0	0	0	0	3.39907	0	0	0	0	0	0	0	0	0	0	0	19	0	15	0	18	0
hsa-miR-3914	0	0	0	0	0	0	0	0	0	0	0	0	0	0	0	0	0	0	0	0	0	0	0	0	0	0	0	0	0	0	0	0	0	0	0	0	0	0	0	0	0	0	0	0	0	0	0	0	0
hsa-miR-3915	0	0	0	0	0	0	0	0	0	0	0	0	0	0	0	0	0	0	0	0	0	0	0	0	0	0	0	0	0	0	0	0	0	0	0	0	0	0	0	0	0	0	0	0	0	0	0	0	0
hsa-miR-3916	0	0	0	0	0	0	0	0	0	0	0	0	0	0	0	0	0	0	0	0	0	0	0	0	0	0	0	0	0	0	0	0	0	0	0	0	0	0	0	0	0	0	0	0	0	0	0	0	0
hsa-miR-3917	0	0	0	0	0	0	0	0	0	0	0	0	0	0	0	0	0	0	0	0	0	0	0	0	0	0	0	0	0	0	0	0	0	0	0	0	0	0	0	0	0	0	0	0	0	0	0	0	0
hsa-miR-3918	0	0	0	0	0	0	0	0	0	0	0	0	0	0	0	0	0	0	0	0	0	0	0	0	0	0	0	0	0	0	0	0	0	0	0	0	0	0	0	0	0	0	0	0	0	0	0	0	0
hsa-miR-3919	0	0	0	0	0	0	0	0	0	0	0	0	0	0	0	0	0	0	0	0	0	0	0	0	0	0	0	0	0	0	0	0	0	0	0	0	0	0	0	0	0	0	0	0	0	0	0	0	0
hsa-miR-3920	0	0	0	0	0	0	0	0	0	0	0	0	0	0	0	0	0	0	0	0	0	0	0	0	0	0	0	0	0	0	0	0	0	0	0	0	0	0	0	0	0	0	0	0	0	0	0	0	0
hsa-miR-3921	0	0	0	0	0	0	0	0	0	0	0	0	0	0	0	0	0	0	0	0	0	0	0	0	0	0	0	0	0	0	0	0	0	0	0	0	0	0	0	0	0	0	0	0	0	0	0	0	0
hsa-miR-3922-3p	0	0	0	0	0	0	0	0	0	0	0	0	0	0	0	0	0	0	0	0	0	0	0	0	0	0	0	0	0	0	0	0	0	0	0	0	0	0	0	0	0	0	0	0	0	0	0	0	0
hsa-miR-3922-5p	0	0	0	0	0	0	0	0	0	0	0	0	0	0	0	0	0	0	0	0	0	0	0	0	0	0	0	0	0	0	0	0	0	0	0	0	0	0	0	0	0	0	0	0	0	0	0	0	0
hsa-miR-3923	0	0	0	0	0	0	0	0	0	0	0	0	0	0	0	0	0	0	0	0	0	0	0	0	0	0	0	0	0	0	0	0	0	0	0	0	0	0	0	0	0	0	0	0	0	0	0	0	0
hsa-miR-3924	0	0	0	0	0	0	0	0	0	0	0	0	0	0	0	0	0	0	0	0	0	0	0	0	0	0	0	0	0	0	0	0	0	0	0	0	0	0	0	0	0	0	0	0	0	0	0	0	0
hsa-miR-3925-3p	0	0	0	0	0	0	0	0	0	0	0	0	0	0	0	0	0	0	0	0	0	0	0	0	0	0	0	0	0	0	0	0	0	0	0	0	0	0	0	0	0	0	0	0	0	0	0	0	0
hsa-miR-3925-5p	0	0	0	0	0	0	0	0	0	0	0	0	0	0	0	0	0	0	0	0	0	0	0	0	0	0	0	0	0	0	0	0	0	0	0	0	0	0	0	0	0	0	0	0	0	0	0	0	0
hsa-miR-3926	0	0	0	0	0	0	0	0	0	0	0	0	0	0	0	0	0	0	0	0	0	0	0	0	0	0	0	0	0	0	0	0	0	0	0	0	0	0	0	0	0	0	0	0	0	0	0	0	0
hsa-miR-3927-3p	0	0	0	0	0	0	0	0	0	0	0	0	0	0	0	0	0	0	0	0	0	0	0	0	0	0	0	0	0	0	0	0	0	0	0	0	0	0	0	0	0	0	0	0	0	0	0	0	0
hsa-miR-3927-5p	0	0	0	0	0	0	0	0	0	0	0	0	0	0	0	0	0	0	0	0	0	0	0	0	0	0	0	0	0	0	0	0	0	0	0	0	0	0	0	0	0	0	0	0	0	0	0	0	0
hsa-miR-3928-3p	7.72926	11.3079	0	2.37582	1.87636	1.75599	0	0	12.5894	3.88689	0.803114	2.80716	0	0	0	0	0	0	4.13997	5.96303	0	0	0	0	10.9182	20.6645	0	0	2.30253	0	0	0	11.649	0	0	0	0	0	0	0	27	31	0	19	12	16	0	0	13
hsa-miR-3928-5p	0	0	0	0	0	0	0	0	0	0	0	0	0	0	0	0	0	0	0	0	0	0	0	0	0	0	0	0	0	0	0	0	0	0	0	0	0	0	0	0	0	0	0	0	0	0	0	0	0
hsa-miR-3929	0	0	0	0	0	0	0	0	0	0	0	0	0	0	0	0	0	0	0	0	0	0	0	0	0	0	0	0	0	0	0	0	0	0	0	0	0	0	0	0	0	0	0	0	0	0	0	0	0
hsa-miR-3934-3p	0	0	0	0	0	0	0	0	0	0	0	0	0	0	0	0	0	0	0	0	0	0	0	0	0	0	0	0	0	0	0	0	0	0	0	0	0	0	0	0	0	0	0	0	0	0	0	0	0
hsa-miR-3934-5p	0	0	0	0	0	0	0	0	0	0	0	0	0	0	0	0	0	0	0	0	0	0	0	0	0	0	0	0	0	0	0	0	0	0	0	0	0	0	0	0	0	0	0	0	0	0	0	0	0
hsa-miR-3935	0	0	0	0	0	0	0	0	0	0	0	0	0	0	0	0	0	0	0	0	0	0	0	0	0	0	0	0	0	0	0	0	0	0	0	0	0	0	0	0	0	0	0	0	0	0	0	0	0
hsa-miR-3936	0	0	0	0	0	0	0	0	0	0	0	0	0	0	0	0	0	0	0	0	0	0	0	0	0	0	0	0	0	0	0	0	0	0	0	0	0	0	0	0	0	0	0	0	0	0	0	0	0
hsa-miR-3937	0	0	0	0.750253	0	0	0	0	0	0	0	0	0	0	0	0	0	0	0	0	0	0	0	0	0	0	0	0	0	0	0	0	0	0	0	0	0	0	0	0	0	0	0	6	0	0	0	0	0
hsa-miR-3938	0	0	0	0	0	0	0	0	0	0	0	0	0	0	0	0	0	0	0	0	0	0	0	0	0	0	0	0	0	0	0	0	0	0	0	0	0	0	0	0	0	0	0	0	0	0	0	0	0
hsa-miR-3939	0	0	0	0	0	0	0	0	0	0	0	0	0	0	0	0	6.48405	0	0	0	3.93945	0	0	0	0	0	0	0	10.3606	0	0	0	0	0	0	0	0	0	0	0	0	0	0	0	0	0	0	0	0
hsa-miR-3940-3p	10.8782	0	40.6244	0.750253	7.19291	6.47516	0	7.56973	9.68344	0	2.40934	10.6266	17.9549	0	0	3.92059	1.38965	5.1126	3.10498	3.97548	0	0	0	0	10.9182	17.5642	37.1721	0	6.90592	12.702	0	3.88428	0	12.744	0	0	0	0	0	0	38	0	100	6	46	59	0	92	10
hsa-miR-3940-5p	0	0	0	0	0	0	0	0	0	4.21108	0	0	0	0	0	0	0	0	0	0	0	0	0	0	0	0	0	0	0	0	0	0	0	0	0	0	0	0	0	0	0	0	0	0	0	0	0	0	0
hsa-miR-3941	0	0	0	0	0	0	0	0	0	0	0	0	0	0	0	0	0	0	0	0	0	0	0	0	0	0	0	0	0	0	0	0	0	0	0	0	0	0	0	0	0	0	0	0	0	0	0	0	0
hsa-miR-3942-3p	0	0	0	0	0	0	0	0	0	0	0	0	0	0	0	0	0	0	0	0	0	0	0	0	0	0	0	0	0	0	0	0	0	0	0	0	0	0	0	0	0	0	0	0	0	0	0	0	0
hsa-miR-3942-5p	0	0	0	0.750253	0	0	0	0.822782	0	3.88689	0	0	0	6.58973	0	27.4355	0	0	0	0	3.50163	0	0	0	0	0	0	0	0	0	0	0	0	0	0	0	0	0	0	0	0	0	0	6	0	0	0	10	0
hsa-miR-3943	0	0	0	0	0	0	0	0	0	0	0	0	0	0	0	0	0	0	0	0	0	0	0	0	0	0	0	0	0	0	0	0	0	0	0	0	0	0	0	0	0	0	0	0	0	0	0	0	0
hsa-miR-3944-3p	0	0	0	0	0	0	0	0	0	0	0	0	0	0	0	0	0	0	0	0	0	0	0	0	0	0	0	0	0	0	0	0	0	0	0	0	0	0	0	0	0	0	0	0	0	0	0	0	0
hsa-miR-3944-5p	0	0	0	0	0	0	0	0	0	0	0	0	0	0	0	0	0	0	0	0	0	0	0	0	0	0	0	0	0	0	0	0	0	0	0	0	0	0	0	0	0	0	0	0	0	0	0	0	0
hsa-miR-3945	0	0	0	0	0	0	0	0	0	0	0	0	0	0	0	0	0	0	0	0	0	0	0	0	0	0	0	0	0	0	0	0	0	0	0	0	0	0	0	0	0	0	0	0	0	0	0	0	0
hsa-miR-3960	0	0	0	0	0	0	0	0	0	0	0	0	0	0	0	0	0	0	0	0	0	0	0	0	0	0	0	0	0	0	0	0	0	0	0	0	0	0	0	0	0	0	0	0	0	0	0	0	0
hsa-miR-3972	0	0	0	0	0	0	0	0	0	0	0	0	0	0	0	0	0	0	0	0	0	0	0	0	0	0	0	0	0	0	0	0	0	0	0	0	0	0	0	0	0	0	0	0	0	0	0	0	0
hsa-miR-3973	0	0	0	0	0	0	0	0	0	0	0	0	0	0	0	0	0	0	0	0	0	0	0	0	0	0	0	0	0	0	0	0	0	0	0	0	0	0	0	0	0	0	0	0	0	0	0	0	0
hsa-miR-3974	0	0	0	0	0	0	0	0	0	0	0	0	0	0	0	0	0	0	0	0	0	0	0	0	0	0	0	0	0	0	0	0	0	0	0	0	0	0	0	0	0	0	0	0	0	0	0	0	0
hsa-miR-3975	0	0	0	0	0	0	0	0	0	0	0	0	0	0	0	0	0	0	0	0	0	0	0	0	0	0	0	0	0	0	0	0	0	0	0	0	0	0	0	0	0	0	0	0	0	0	0	0	0
hsa-miR-3976	0	0	0	0	0	0	0	0	0	0	0	0	0	0	0	0	0	0	0	0	0	0	0	0	0	0	0	0	0	0	0	0	0	0	0	0	0	0	0	0	0	0	0	0	0	0	0	0	0
hsa-miR-3977	0	0	0	0	0	0	0	0	0	0	0	0	0	0	0	0	0	0	0	0	0	0	0	0	0	0	0	0	0	0	0	0	0	0	0	0	0	0	0	0	0	0	0	0	0	0	0	0	0
hsa-miR-3978	0	0	0	0	0	0	0	0	0	0	0	0	0	0	0	0	0	0	0	0	0	0	0	0	0	0	0	0	0	0	0	0	0	0	0	0	0	0	0	0	0	0	0	0	0	0	0	0	0
hsa-miR-409-3p	0	0.364756	32.4994	5.75196	12.0402	25.5715	91.9648	20.1586	75.534	15.8721	38.7789	43.7095	31.4206	28.9945	162.941	3.92059	25.9356	6.81667	16.146	19.0818	6.56571	61.9039	118.675	5.88278	110.068	40.2942	65.8944	89.0409	82.8778	130.194	125.41	25.2487	22.4663	36.1097	106.136	0	134.829	0	84.383	228.266	0	1	80	46	77	233	60	245	78
hsa-miR-409-5p	0	0	0	0	0	0	0	0	0	0	0	0	0	0	0	0	0	0	0	0	0	0	0	0	0.590132	0	0	0	0	0	0	0	0	0	0	0	10.3711	0	0	0	0	0	0	0	0	0	0	0	0
hsa-miR-410-3p	0	0	0	0	0	0	0	0	0	0	0	0	0	0	0	0	0	0	0	0	0	0	0	0	0	0	0	0	0	0	0	0	0	0	0	0	0	0	0	0	0	0	0	0	0	0	0	0	0
hsa-miR-410-5p	0	0	0	0	0	0	0	0	0	0	0	0	0	0	0	0	0	0	0	0	0	0	0	0	0	0	0	0	0	0	0	0	0	0	0	0	0	0	0	0.705827	0	0	0	0	0	0	0	0	0
hsa-miR-411-3p	0	0	0	0	0	0	0	0	0	0	0	0	0	0	0	0	0	0	0	0	0	0	0	0	0	0	0	0	0	0	0	0	0	0	0	0	0	0	0	0	0	0	0	0	0	0	0	0	0
hsa-miR-411-5p	0	0	0.406193	0	0	1.75599	0	1.31647	13.5573	14.5762	0.803114	5.81464	31.4206	0	21.3086	0	0	3.65177	0	0	1.75088	6.55444	1.9695	26.8925	0	1.03342	35.4832	0	5.75549	6.3502	0	0	0	0	0	19.0005	413.055	25.445	58.5295	805.497	0	0	1	0	0	16	0	16	14
hsa-miR-412-3p	0	0	0	0	0	0	0	0	0	0	0	0	0	0	0	0	0	0	0	0	0	0	0	0	0	0	0	0	0	0	0	0	0	0	0	0	0	0	0	0	0	0	0	0	0	0	0	0	0
hsa-miR-412-5p	0	0	0	0	0	0	0	0	0	0	0.573677	0	0	6.58973	0	0	0	0	0	0	0	0	0	0	0	0	0	0	0	0	0	0	0	0	0	0	0	0	0	0	0	0	0	0	0	0	0	0	0
hsa-miR-421	24.6191	0	0	8.37784	9.85114	22.0595	59.7771	22.1333	0	8.09798	29.3711	10.426	11.9687	9.8846	23.8147	74.4826	9.26275	7.06011	14.697	14.3114	21.229	25.1257	102.918	28.5731	56.3617	105.387	50.6888	129.11	34.533	41.2802	0	47.0988	21.6338	29.7377	0	0	43.29	16.2258	0	18.6341	86	0	0	67	63	201	39	269	0
hsa-miR-422a	0	0	0	0	0	0	0	0	0	0	0	0	0	0	0	0	0	0	0	0	0	0	0	0	0	0	0	0	0	0	0	0	0	0	0	0	0	0	0	0	0	0	0	0	0	0	0	0	0
hsa-miR-423-3p	61.2616	48.8788	316.057	123.167	202.182	215.108	484.349	398.975	520.988	314.849	406.491	331.029	356.097	424.37	295.801	384.157	447.385	373.701	280.072	256.413	169.832	97.2254	0.492514	99.1648	1432.06	111.586	82.7915	97.9462	161.152	146.07	115.175	116.533	103.179	118.951	113.716	15.0061	17.5863	41.4865	0	9.88157	214	134	778	985	1293	1960	316	4849	538
hsa-miR-423-5p	3942.21	3792.84	5643.94	6293.39	4865.2	8230.17	11581.4	6091.51	14718.4	5355.02	5955.09	12106.3	7504.96	10153.3	7463.98	17518.3	7382.78	9610.33	5892.7	7888.77	7962.63	7799.16	2888.59	6986.06	5225.71	9212.03	4002.73	5403.33	3962.06	3723.21	3199.26	2258.8	3026.28	3976.35	3803.18	2534.51	1549.86	2512.05	2358.06	286.004	13771	10398	13893	50330	31114	74991	7556	74034	15199
hsa-miR-424-3p	0	0	0	1.25044	2.34552	1.53647	10.7308	1.39874	0	0	1.03255	0	0	0	0	0	0	1.70426	1.03499	0	0	0	0	0	6.19687	0	0	16.3248	0	0	15.3551	0	0	0	0	0	0.450496	0	0	0	0	0	0	10	15	14	7	17	0
hsa-miR-424-5p	0	0	0	3.5012	6.09833	4.82893	56.7131	5.92417	0	21.0548	5.50708	32.4813	29.9236	0	119.072	43.1178	14.8202	6.32979	6.83109	13.1187	13.7879	11.2885	737.165	0	59.0176	25.8303	292.305	83.1048	75.9718	50.8079	30.713	38.3587	41.6041	42.4817	118.771	151.032	4395.69	32.4516	313.115	9611.47	0	0	0	28	39	44	37	72	0
hsa-miR-425-3p	11.4508	0	0	1.87563	2.0328	3.07294	0	9.79131	0	3.56301	13.3088	7.61913	0	10.5431	40.1092	0	8.33613	9.00781	3.10498	4.77034	5.6902	0	0	0	243.742	13.4318	62.5165	0	17.2665	1.58794	7.67753	16.509	6.65699	12.744	32.85	0	10.3711	0	0	0.988086	40	0	0	15	13	28	0	119	0
hsa-miR-425-5p	2508.86	1486.79	1098.48	1422.48	1096.6	1785.61	1709.01	2531.18	1294.72	1004.79	3389.95	1341.16	1946.56	2493.51	2312.52	2093.27	2237.39	2842.32	4024.93	2811	2685.8	1932.86	195.494	2937.96	5025.05	1821.54	652.196	742.012	621.59	1749.67	1287.38	1590.68	812.113	962.225	1036.08	115.082	149.258	71.1723	35.9078	84.559	8764	4076	2704	11376	7013	16270	1115	30763	1337
hsa-miR-4251	0	0	0	0	0	0	0	0	0	0	0	0	0	0	0	0	0	0	0	0	0	0	0	0	0	0	0	0	0	0	0	0	0	0	0	0	0	0	0	0	0	0	0	0	0	0	0	0	0
hsa-miR-4252	0	0	0	0	0	0	0	0	0	0	0	0	0	0	0	0	0	0	0	0	0	0	0	0	0	0	0	0	0	0	0	0	0	0	0	0	0	0	0	0	0	0	0	0	0	0	0	0	0
hsa-miR-4253	0	0	0	0	0	0	0	0	0	0	0	0	0	0	0	0	0	0	0	0	0	0	0	0	0	0	0	0	0	0	0	0	0	0	0	0	0	0	0	0	0	0	0	0	0	0	0	0	0
hsa-miR-4254	0	0	0	0	0	0	0	0	0	0	0	0	0	0	0	0	0	0	0	0	0	0	0	0	0	0	0	0	0	0	0	0	0	0	0	0	0	0	0	0	0	0	0	0	0	0	0	0	0
hsa-miR-4255	0	0	0	0	0	0	0	0	0	0	0	0	0	0	0	0	0	0	0	0	0	0	0	0	0	0	0	0	0	0	0	0	0	0	0	0	0	0	0	0	0	0	0	0	0	0	0	0	0
hsa-miR-4256	0	0	0	0	0	0	0	0	0	0	0	0	0	0	0	0	0	0	0	0	0	0	0	0	0	0	0	0	0	0	0	0	0	0	0	0	0	0	0	0	0	0	0	0	0	0	0	0	0
hsa-miR-4257	0	0	0	0	0	0	0	0	0	0	0	0	0	0	0	0	0	0	0	0	0	0	0	0	0	0	0	0	0	0	0	0	0	0	0	0	0	0	0	0	0	0	0	0	0	0	0	0	0
hsa-miR-4258	0	0	0	0	0	0	0	0	0	0	0	0	0	0	0	0	0	0	0	0	0	0	0	0	0	0	0	0	0	0	0	0	0	0	0	0	0	0	0	0	0	0	0	0	0	0	0	0	0
hsa-miR-4259	0	0	0	0	0	0	0	0	0	0	0	0	0	0	0	0	0	0	0	0	0	0	0	0	0	0	0	0	0	0	0	0	0	0	0	0	0	0	0	0	0	0	0	0	0	0	0	0	0
hsa-miR-4260	0	0	0	0	0	0	0	0	0	0	0	0	0	0	0	0	0	0	0	0	0	0	0	0	0	0	0	0	0	0	0	0	0	0	0	0	0	0	0	0	0	0	0	0	0	0	0	0	0
hsa-miR-4261	0	0	0	0	0	0	0	0	0	0	0	0	0	0	0	0	0	0	0	0	0	0	0	0	0	0	0	0	0	0	0	0	0	0	0	0	0	0	0	0	0	0	0	0	0	0	0	0	0
hsa-miR-4262	0	0	0	0	0	0	0	0	0	0	0	0	0	0	0	0	0	0	0	0	0	0	0	0	0	0	0	0	0	0	0	0	0	0	0	0	0	0	0	0	0	0	0	0	0	0	0	0	0
hsa-miR-4263	0	0	0	0	0	0	0	0	0	0	0	0	0	0	0	0	0	0	0	0	0	0	0	0	0	0	0	0	0	0	0	0	0	0	0	0	0	0	0	0	0	0	0	0	0	0	0	0	0
hsa-miR-4264	0	0	0	0	0	0	0	0	0	0	0	0	0	0	0	0	0	0	0	0	0	0	0	0	0	0	0	0	0	0	0	0	0	0	0	0	0	0	0	0	0	0	0	0	0	0	0	0	0
hsa-miR-4265	0	0	0	0	0	0	0	0	0	0	0	0	0	0	0	0	0	0	0	0	0	0	0	0	0	0	0	0	0	0	0	0	0	0	0	0	0	0	0	0	0	0	0	0	0	0	0	0	0
hsa-miR-4266	0	0	0	0	0	0	0	0	0	0	0	0	0	0	0	0	0	0	0	0	0	0	0	0	0	0	0	0	0	0	0	0	0	0	0	0	0	0	0	0	0	0	0	0	0	0	0	0	0
hsa-miR-4267	0	0	0	0	0	0	0	0	0	0	0	0	0	0	0	0	0	0	0	0	0	0	0	0	0	0	0	0	0	0	0	0	0	0	0	0	0	0	0	0	0	0	0	0	0	0	0	0	0
hsa-miR-4268	0	0	0	0	0	0	0	0	0	0	0	0	0	0	0	0	0	0	0	0	0	0	0	0	0	0	0	0	0	0	0	0	0	0	0	0	0	0	0	0	0	0	0	0	0	0	0	0	0
hsa-miR-4269	0	0	0	0	0	0	0	0	0	0	0	0	0	0	0	0	0	0	0	0	0	0	0	0	0	0	0	0	0	0	0	0	0	0	0	0	0	0	0	0	0	0	0	0	0	0	0	0	0
hsa-miR-4270	0	0	0	0	0	0	0	0	0	0	0	0	0	0	0	0	0	0	0	0	0	0	0	0	0	0	0	0	0	0	0	0	0	0	0	0	0	0	0	0	0	0	0	0	0	0	0	0	0
hsa-miR-4271	0	0	0	0	0	0	0	0	0	0	0	0	0	0	0	0	0	0	0	0	0	0	0	0	0	0	0	0	0	0	0	0	0	0	0	0	0	0	0	0	0	0	0	0	0	0	0	0	0
hsa-miR-4272	0	0	0	0	0	0	0	0	0	0	0	0	0	0	0	0	0	0	0	0	0	0	0	0	0	0	0	0	0	0	0	0	0	0	0	0	0	0	0	0	0	0	0	0	0	0	0	0	0
hsa-miR-4273	0	0	0	0	0	0	0	0	0	0	0	0	0	0	0	0	0	0	0	0	0	0	0	0	0	0	0	0	0	0	0	0	0	0	0	0	0	0	0	0	0	0	0	0	0	0	0	0	0
hsa-miR-4274	0	0	0	0	0	0	0	0	0	0	0	0	0	0	0	0	0	0	0	0	0	0	0	0	0	0	0	0	0	0	0	0	0	0	0	0	0	0	0	0	0	0	0	0	0	0	0	0	0
hsa-miR-4275	0	0	0	0	0	0	0	0	0	0	0	0	0	0	0	0	0	0	0	0	0	0	0	0	0	0	0	0	0	0	0	0	0	0	0	0	0	0	0	0	0	0	0	0	0	0	0	0	0
hsa-miR-4276	0	0	0	0	0	0	0	0	0	0	0	0	0	0	0	0	0	0	0	0	0	0	0	0	0	0	0	0	0	0	0	0	0	0	0	0	0	0	0	0	0	0	0	0	0	0	0	0	0
hsa-miR-4277	0	0	0	0	0	0	0	0	0	0	0	0	0	0	0	0	0	0	0	0	0	0	0	0	0	0	0	0	0	0	0	0	0	0	0	0	0	0	0	0	0	0	0	0	0	0	0	0	0
hsa-miR-4278	0	0	0	0	0	0	0	0	0	0	0	0	0	0	0	0	0	0	0	0	0	0	0	0	0	0	0	0	0	0	0	0	0	0	0	0	0	0	0	0	0	0	0	0	0	0	0	0	0
hsa-miR-4279	0	0	0	0	0	0	0	0	0	0	0	0	0	0	0	0	0	0	0	0	0	0	0	0	0	0	0	0	0	0	0	0	0	0	0	0	0	0	0	0	0	0	0	0	0	0	0	0	0
hsa-miR-4280	0	0	0	0	0	0	0	0	0	0	0	0	0	0	0	0	0	0	0	0	0	0	0	0	0	0	0	0	0	0	0	0	0	0	0	0	0	0	0	0	0	0	0	0	0	0	0	0	0
hsa-miR-4281	0	0	0	0	0	0	0	0	0	0	0	0	0	0	0	0	0	0	0	0	0	0	0	0	0	0	0	0	0	0	0	0	0	0	0	0	0	0	0	0	0	0	0	0	0	0	0	0	0
hsa-miR-4282	0	0	0	0	0	0	0	0	0	0	0	0	0	0	0	0	0	0	0	0	0	0	0	0	0	0	0	0	0	0	0	0	0	0	0	0	0	0	0	0	0	0	0	0	0	0	0	0	0
hsa-miR-4283	0	0	0	0	0	0	0	0	0	0	0	0	0	0	0	0	0	0	0	0	0	0	0	0	0	0	0	0	0	0	0	0	0	0	0	0	0	0	0	0	0	0	0	0	0	0	0	0	0
hsa-miR-4284	0	0	0	0	0	0	0	0	0	0	0	0	0	0	0	0	0	0	0	0	0	0	0	0	0	0	0	0	0	0	0	0	0	0	0	0	0	0	0	0	0	0	0	0	0	0	0	0	0
hsa-miR-4285	0	0	0	0	0	0	0	0	0	0	0	0	0	0	0	0	0	0	0	0	0	0	0	0	0	0	0	0	0	0	0	0	0	0	0	0	0	0	0	0	0	0	0	0	0	0	0	0	0
hsa-miR-4286	0	0	0	0	0	0	0	0	0	0	0.114718	0.200584	0	0	0	0	0	0	0	0	0	0	0	0	0	0	0	0	0	0	0	0	0	0	0	0.10796	0	0	0	0	0	0	0	0	0	0	0	0	0
hsa-miR-4287	0	0	0	0	0	0	0	0	0	0	0	0	0	0	0	0	0	0	0	0	0	0	0	0	0	0	0	0	0	0	0	0	0	0	0	0	0	0	0	0	0	0	0	0	0	0	0	0	0
hsa-miR-4288	0	0	0	0	0	0	0	0	0	0	0	0	0	0	0	0	0	0	0	0	0	0	0	0	0	0	0	0	0	0	0	0	0	0	0	0	0	0	0	0	0	0	0	0	0	0	0	0	0
hsa-miR-4289	0	0	0	0	0	0	0	0	0	0	0	0	0	0	0	0	0	0	0	0	0	0	0	0	0	0	0	0	0	0	0	0	0	0	0	0	0	0	0	0	0	0	0	0	0	0	0	0	0
hsa-miR-429	11.4508	0	34.5308	0	0	0.768263	26.0551	0	8.71554	17.8154	2.7535	2.80716	0	8.5668	22.5608	101.918	16.2098	4.86916	3.31198	6.75828	0	9.83181	0	13.4462	1.77064	43.3945	0	0	8.05802	0	0	0	0	27.6137	0	0	8.5679	0	60.6839	0.705827	40	0	85	0	0	7	17	0	9
hsa-miR-4290	0	0	0	0	0	0	0	0	0	0	0	0	0	0	0	0	0	0	0	0	0	0	0	0	0	0	0	0	0	0	0	0	0	0	0	0	0	0	0	0	0	0	0	0	0	0	0	0	0
hsa-miR-4291	0	0	0	0	0	0	0	0	0	0	0	0	0	0	0	0	0	0	0	0	0	0	0	0	0	0	0	0	0	0	0	0	0	0	0	0	0	0	0	0	0	0	0	0	0	0	0	0	0
hsa-miR-4292	0	0	0	0	0	0	0	0	0	0	0	0	0	0	0	0	0	0	0	0	0	0	0	0	0	0	0	0	0	0	0	0	0	0	0	0	0	0	0	0	0	0	0	0	0	0	0	0	0
hsa-miR-4293	0	0	0	0	0	0	0	0	0	0	0	0	0	0	0	0	0	0	0	0	0	0	0	0	0	0	0	0	0	0	0	0	0	0	0	0	0	0	0	0	0	0	0	0	0	0	0	0	0
hsa-miR-4294	0	0	0	0	0	0	0	0	0	0	0	0	0	0	0	0	0	0	0	0	0	0	0	0	0	0	0	0	0	0	0	0	0	0	0	0	0	0	0	0	0	0	0	0	0	0	0	0	0
hsa-miR-4295	0	0	0	0	0	0	0	0	0	0	0	0	0	0	0	0	0	0	0	0	0	0	0	0	0	0	0	0	0	0	0	0	0	0	0	0	0	0	0	0	0	0	0	0	0	0	0	0	0
hsa-miR-4296	0	0	0	0	0	0	0	0	0	0	0	0	0	0	0	0	0	0	0	0	0	0	0	0	0	0	0	0	0	0	0	0	0	0	0	0	0	0	0	0	0	0	0	0	0	0	0	0	0
hsa-miR-4297	0	0	0	0	0	0	0	0	0	0	0	0	0	0	0	0	0	0	0	0	0	0	0	0	0	0	0	0	0	0	0	0	0	0	0	0	0	0	0	0	0	0	0	0	0	0	0	0	0
hsa-miR-4298	0	0	0	0	0	0	0	0	0	0	0	0	0	0	0	0	0	0	0	0	0	0	0	0	0	0	0	0	0	0	0	0	0	0	0	0	0	0	0	0	0	0	0	0	0	0	0	0	0
hsa-miR-4299	0	0	0	0	0	0	0	0	0	0	0	0	0	0	0	0	0	0	0	0	0	0	0	0	0	0	0	0	0	0	0	0	0	0	0	0	0	0	0	0	0	0	0	0	0	0	0	0	0
hsa-miR-4300	0	0	0	0	0	0	0	0	0	0	0	0	0	0	0	0	0	0	0	0	0	0	0	0	0	0	0	0	0	0	0	0	0	0	0	0	0	0	0	0	0	0	0	0	0	0	0	0	0
hsa-miR-4301	0	0	0	0	0	0	0	0	0	0	0	0	0	0	0	0	0	0	0	0	0	0	0	0	0	0	0	0	0	0	0	0	0	0	0	0	0	0	0	0	0	0	0	0	0	0	0	0	0
hsa-miR-4302	0	0	0	0	0	0	0	0	0	0	0	0	0	0	0	0	0	0	0	0	0	0	0	0	0	0	0	0	0	0	0	0	0	0	0	0	0	0	0	0	0	0	0	0	0	0	0	0	0
hsa-miR-4303	0	0	0	0	0	0	0	0	0	0	0	0	0	0	0	0	0	0	0	0	0	0	0	0	0	0	0	0	0	0	0	0	0	0	0	0	0	0	0	0	0	0	0	0	0	0	0	0	0
hsa-miR-4304	0	0	0	0	0	0	0	0	0	0	0	0	0	0	0	0	0	0	0	0	0	0	0	0	0	0	0	0	0	0	0	0	0	0	0	0	0	0	0	0	0	0	0	0	0	0	0	0	0
hsa-miR-4305	0	0	0	0	0	0	0	0	0	0	0	0	0	0	0	0	0	0	0	0	0	0	0	0	0	0	0	0	0	0	0	0	0	0	0	0	0	0	0	0	0	0	0	0	0	0	0	0	0
hsa-miR-4306	0	0	0	0	0	0	0	0	0	0	0	0	0	0	0	0	0	0	0	0	0	0	0	0	0	0	0	0	0	0	0	0	0	0	0	0	0	0	0	0	0	0	0	0	0	0	0	0	0
hsa-miR-4307	0	0	0	0	0	0	0	0	0	0	0	0	0	0	0	0	0	0	0	0	0	0	0	0	0	0	0	0	0	0	0	0	0	0	0	0	0	0	0	0	0	0	0	0	0	0	0	0	0
hsa-miR-4308	0	0	0	0	0	0	0	0	0	0	0	0	0	0	0	0	0	0	0	0	0	0	0	0	0	0	0	0	0	0	0	0	0	0	0	0	0	0	0	0	0	0	0	0	0	0	0	0	0
hsa-miR-4309	0	0	0	0	0	0	0	0	0	0	0	0	0	0	0	0	0	0	0	0	0	0	0	0	0	0	0	0	0	0	0	0	0	0	0	0	0	0	0	0	0	0	0	0	0	0	0	0	0
hsa-miR-431-3p	0	0	0	0	0	0	0	0	0	0	0	0	0	0	0	0	0	0	0	0	0	0	0	0	0	0	0	0	0	0	0	0	0	0	0	0	0	0	0	0	0	0	0	0	0	0	0	0	0
hsa-miR-431-5p	0	0	0	2.50082	1.25094	0.329223	55.1789	6.66468	18.399	45.0245	14.6855	13.0326	0	7.24826	0	0	21.3042	0	4.34697	0	0.21891	5.46208	0	0	6.19687	0	0	4.45263	2.30253	11.114	0	0	14.1451	0	35.3776	0	0	0	0	26.2569	0	0	0	20	8	3	36	81	19
hsa-miR-4310	0	0	0	0	0	0	0	0	0	0	0	0	0	0	0	0	0	0	0	0	0	0	0	0	0	0	0	0	0	0	0	0	0	0	0	0	0	0	0	0	0	0	0	0	0	0	0	0	0
hsa-miR-4311	0	0	0	0	0	0	0	0	0	0	0	0	0	0	0	0	0	0	0	0	0	0	0	0	0	0	0	0	0	0	0	0	0	0	0	0	0	0	0	0	0	0	0	0	0	0	0	0	0
hsa-miR-4312	0	0	0	0	0	0	0	0	0	0	0	0	0	0	0	0	0	0	0	0	0	0	0	0	0	0	0	0	0	0	0	0	0	0	0	0	0	0	0	0	0	0	0	0	0	0	0	0	0
hsa-miR-4313	0	0	0	0	0	0	0	0	0	0	0	0	0	0	0	0	0	0	0	0	0	0	0	0	0	0	0	0	0	0	0	0	0	0	0	0	0	0	0	0	0	0	0	0	0	0	0	0	0
hsa-miR-4314	0	0	0	0	0	0	0	0	0	0	0	0	0	0	0	0	0	0	0	0	0	0	0	0	0	0	0	0	0	0	0	0	0	0	0	0	0	0	0	0	0	0	0	0	0	0	0	0	0
hsa-miR-4315	0	0	0	0	0	0	0	0	0	0	0	0	0	0	0	0	0	0	0	0	0	0	0	0	0	0	0	0	0	0	0	0	0	0	0	0	0	0	0	0	0	0	0	0	0	0	0	0	0
hsa-miR-4316	0	0	0	0	0	0	0	0	0	0	0	0	0	0	0	0	0	0	0	0	0	0	0	0	0	0	0	0	0	0	0	0	0	0	0	0	0	0	0	0	0	0	0	0	0	0	0	0	0
hsa-miR-4317	0	0	0	0	0	0	0	0	0	0	0	0	0	0	0	0	0	0	0	0	0	0	0	0	0	0	0	0	0	0	0	0	0	0	0	0	0	0	0	0	0	0	0	0	0	0	0	0	0
hsa-miR-4318	0	0	0	0	0	0	0	0	0	0	0	0	0	0	0	0	0	0	0	0	0	0	0	0	0	0	0	0	0	0	0	0	0	0	0	0	0	0	0	0	0	0	0	0	0	0	0	0	0
hsa-miR-4319	0	0	0	0	0	0	0	0	0	0	0	0	0	0	0	0	0	0	0	0	0	0	0	0	0	0	0	0	0	0	0	0	0	0	0	0	0	0	0	0	0	0	0	0	0	0	0	0	0
hsa-miR-432-3p	0	0	0	0	0	0	0	0	0	0	0	0	0	0	0	0	0	0	0	0	0	0	0	0	0	0	0	0	0	0	0	0	0	0	0	0	0	0	0	0	0	0	0	0	0	0	0	0	0
hsa-miR-432-5p	35.7836	28.8166	0	16.3806	16.5749	27.6567	219.181	13.1648	311.817	10.3655	32.0099	100.652	61.3443	67.8729	107.791	141.115	38.9031	5.59948	30.6362	41.7416	21.4479	111.427	0	41.1786	43.3779	15.4974	21.9639	94.977	128.922	123.842	102.378	24.2776	9.98479	0	103.608	62.8311	38.3297	64.3501	67.5063	0.141308	125	79	0	131	106	252	143	160	322
hsa-miR-4320	0	0	0	0	0	0	0	0	0	0	0	0	0	0	0	0	0	0	0	0	0	0	0	0	0	0	0	0	0	0	0	0	0	0	0	0	0	0	0	0	0	0	0	0	0	0	0	0	0
hsa-miR-4321	0	0	0	0	0	0	0	0	0	0	0	0	0	0	0	0	0	0	0	0	0	0	0	0	0	0	0	0	0	0	0	0	0	0	0	0	0	0	0	0	0	0	0	0	0	0	0	0	0
hsa-miR-4322	0	0	0	0	0	0	0	0	0	0	0	0	0	0	0	0	0	0	0	0	0	0	0	0	0	0	0	0	0	0	0	0	0	0	0	0	0	0	0	0	0	0	0	0	0	0	0	0	0
hsa-miR-4323	0	0	0	0	0	0	0	0	0	0	0	0	0	0	0	0	0	0	0	0	0	0	0	0	0	0	0	0	0	0	0	0	0	0	0	0	0	0	0	0	0	0	0	0	0	0	0	0	0
hsa-miR-4324	0	0	0	0	0	0	0	0	0	0	0	0	0	0	0	0	0	0	0	0	0	0	0	0	0	0	0	0	0	0	0	0	0	0	0	0	0	0	0	0	0	0	0	0	0	0	0	0	0
hsa-miR-4325	0	0	0	0	0	0	0	0	0	0	0	0	0	0	0	0	0	0	0	0	0	0	0	0	0	0	0	0	0	0	0	0	0	0	0	0	0	0	0	0	0	0	0	0	0	0	0	0	0
hsa-miR-4326	0	0	0	0.375126	0	0.548743	0	0.493689	0	0	1.60623	0	17.9549	0	0	0	6.48405	0	1.03499	0	9.41074	4.73375	0	0	2.65584	5.1658	0	2.96921	11.511	0	0	0	0	0	0	0	0	0	0	0	0	0	0	3	0	5	0	6	0
hsa-miR-4327	0	0	0	0	0	0	0	0	0	0	0	0	0	0	0	0	0	0	0	0	0	0	0	0	0	0	0	0	0	0	0	0	0	0	0	0	0	0	0	0	0	0	0	0	0	0	0	0	0
hsa-miR-4328	0	0	0	0	0	0	0	0	0	0	0	0	0	0	0	0	0	0	0	0	0	0	0	0	0	0	0	0	0	0	0	0	0	0	0	0	0	0	0	0	0	0	0	0	0	0	0	0	0
hsa-miR-4329	0	0	0	0	0	0	0	0	0	0	0	0	0	0	0	0	0	0	0	0	0	0	0	0	0	0	0	0	0	0	0	0	0	0	0	0	0	0	0	0	0	0	0	0	0	0	0	0	0
hsa-miR-433-3p	0	0	0	0	0	0	0	0	0	0	0	0	0	0	0	0	0	0	0	0	0	0	0	0	0	0	0	0	0	0	0	0	0	0	0	0	0	0	0	0	0	0	0	0	0	0	0	0	0
hsa-miR-433-5p	0	0	0	0	0	0	0	0	0	0	0	0	0	0	0	0	0	0	0	0	0	0	0	0	0	0	0	0	0	0	0	0	0	0	0	0	0	0	0	0	0	0	0	0	0	0	0	0	0
hsa-miR-4330	0	0	0	0	0	0	0	0	0	0	0	0	0	0	0	0	0	0	0	0	0	0	0	0	0	0	0	0	0	0	0	0	0	0	0	0	0	0	0	0	0	0	0	0	0	0	0	0	0
hsa-miR-4417	0	0	0	0	0	0	0	0	0	0	0	0	0	0	0	0	0	0	0	0	0	0	0	0	0	0	0	0	0	0	0	0	0	0	0	0	0	0	0	0	0	0	0	0	0	0	0	0	0
hsa-miR-4418	0	0	0	0	0	0	0	0	0	0	0	0	0	0	0	0	0	0	0	0	0	0	0	0	0	0	0	0	0	0	0	0	0	0	0	0	0	0	0	0	0	0	0	0	0	0	0	0	0
hsa-miR-4419a	0	0	0	0	0	0	0	0	0	0	0	0	0	0	0	0	0	0	0	0	0	0	0	0	0	0	0	0	0	0	0	0	0	0	0	0	0	0	0	0	0	0	0	0	0	0	0	0	0
hsa-miR-4419b	0	0	0	0	0	0	0	0	0	0	0	0	0	0	0	0	0	0	0	0	0	0	0	0	0	0	0	0	0	0	0	0	0	0	0	0	0	0	0	0	0	0	0	0	0	0	0	0	0
hsa-miR-4420	0	0	0	0	0	0	0	0	0	0	0	0	0	0	0	0	0	0	0	0	0	0	0	0	0	0	0	0	0	0	0	0	0	0	0	0	0	0	0	0	0	0	0	0	0	0	0	0	0
hsa-miR-4421	0	0	0	0	0	0	0	0	0	0	0	0	0	0	0	0	0	0	0	0	0	0	0	0	0	0	0	0	0	0	0	0	0	0	0	0	0	0	0	0	0	0	0	0	0	0	0	0	0
hsa-miR-4422	0	0	0	0	0	0	0	0	0	0	0	0	0	0	0	0	0	0	0	0	0	0	0	0	0	0	0	0	0	0	0	0	0	0	0	0	0	0	0	0	0	0	0	0	0	0	0	0	0
hsa-miR-4423-3p	0	0	0	0	0	0	0	0	0	0	0	0	0	0	0	0	0	0	0	0	0	0	0	0	0	0	0	0	0	0	0	0	0	0	0	0	0	0	0	0	0	0	0	0	0	0	0	0	0
hsa-miR-4423-5p	0	0	0	0	0	0	0	0	0	0	0	0	0	0	0	0	0	0	0	0	0	0	0	0	0	0	0	0	0	0	0	0	0	0	0	0	0	0	0	0	0	0	0	0	0	0	0	0	0
hsa-miR-4424	0	0	0	0	0	0	0	0	0	0	0	0	0	0	0	0	0	0	0	0	0	0	0	0	0	0	0	0	0	0	0	0	0	0	0	0	0	0	0	0	0	0	0	0	0	0	0	0	0
hsa-miR-4425	0	0	0	0	0	0	0	0	0	0	0	0	0	0	0	0	0	0	0	0	0	0	0	0	0	0	0	0	0	0	0	0	0	0	0	0	0	0	0	0	0	0	0	0	0	0	0	0	0
hsa-miR-4426	0	0	0	0	0	0	0	0	0	0	0	0	0	0	0	0	0	0	0	0	0	0	0	0	0	0	0	0	0	0	0	0	0	0	0	0	0	0	0	0	0	0	0	0	0	0	0	0	0
hsa-miR-4427	0	0	0	0	0	0	0	0	0	0	0	0	0	0	0	0	0	0	0	0	0	0	0	0	0	0	0	0	0	0	0	0	0	0	0	0	0	0	0	0	0	0	0	0	0	0	0	0	0
hsa-miR-4428	0	0	0	0	0	0	0	0	0	0	0	0	0	0	0	0	0	0	0	0	0	0	0	0	0	0	0	0	0	0	0	0	0	0	0	0	0	0	0	0	0	0	0	0	0	0	0	0	0
hsa-miR-4429	0	0	0	0	0	0	3.06396	0	1.93578	0	0	0.400913	0	1.3178	0	3.92059	0	0	0	0	0	0.364024	0.492514	0	0	1.03342	0	0	0	0	0	0	0	0	0	0.32388	0	0	0	0.141308	0	0	0	0	0	0	2	0	2
hsa-miR-4430	0	0	0	0	0	0	0	0	0	0	0	0	0	0	0	0	0	0	0	0	0	0	0	0	0	0	0	0	0	0	0	0	0	0	0	0	0	0	0	0	0	0	0	0	0	0	0	0	0
hsa-miR-4431	0	0	0	0	0	0	0	0	0	0	0	0	0	0	0	0	0	0	0	0	0	0	0	0	0	0	0	0	0	0	0	0	0	0	0	0	0	0	0	0	0	0	0	0	0	0	0	0	0
hsa-miR-4432	0	0	0	0	0	0	0	0	0	0	0	0	0	0	0	0	0	0	0	0	0	0	0	0	0	0	0	0	0	0	0	0	0	0	0	0	0	0	0	0	0	0	0	0	0	0	0	0	0
hsa-miR-4433a-3p	0	0	0	0	0	0	0	0	0	0	0	0	0	0	0	0	0	0	0	0	0	0	0	0	1.18026	0	0	0	0	0	0	0	0	0	0	0	0	0	0	0	0	0	0	0	0	0	0	0	0
hsa-miR-4433a-5p	0	15.3202	38.9994	0	0	0	0	1.89243	0	0	2.63878	0	0	0	0	0	5.0944	6.08635	2.89798	0	0	13.8372	0	38.6572	0	0	0	0	0	0	0	0	0	0	0	0	0	0	0	0	0	42	96	0	0	0	0	23	0
hsa-miR-4433b-3p	0	0	0	0	0	0	0	0	0	0	0	0	0	0	30.081	0	0	0	1.24199	0	0	0	0	0	0	2.06684	0	16.3248	17.2665	0	0	0	0	0	0	0	0	0	0	0	0	0	0	0	0	0	0	0	0
hsa-miR-4433b-5p	0	13.4964	73.1238	6.50221	32.3679	23.7057	275.894	28.222	296.324	21.3787	17.2096	179.049	77.8022	42.8325	56.4037	246.954	67.6174	32.6227	37.4671	62.4138	48.3672	26.5824	0	47.0614	4.7213	4.13238	40.55	71.2327	57.5549	61.9219	117.733	40.7866	36.6114	0	5.05515	0	0	0	0	0	0	37	180	52	207	216	180	343	306
hsa-miR-4434	0	0	0	0	0	0	0	0	0	0	0	0	0	0	0	0	0	0	0	0	0	0	0	0	0	0	0	0	0	0	0	0	0	0	0	0	0	0	0	0	0	0	0	0	0	0	0	0	0
hsa-miR-4435	0	0	0	1.25044	7.81833	0	0	0	0	0	0.688396	0	0	6.58973	0	0	2.77871	0	1.65599	0	0	0	0	0	0	0	0	0	0	7.93814	0	5.34102	0	0	0	0	0	0	0	0	0	0	0	10	50	0	0	0	0
hsa-miR-4436a	0	0	0	0	0	0	0	0	0	0	0	0	0	0	0	0	0	0	0	0	0	0	0	0	0	0	0	0	0	0	0	0	0	0	0	0	0	0	0	0	0	0	0	0	0	0	0	0	0
hsa-miR-4436b-3p	0	0	0	0	0	0	0	0	0	0	0	0	0	0	0	0	0	0	0	0	0	0	0	0	0	3.09896	0	0	0	0	0	0	0	0	0	0	0	0	0	0	0	0	0	0	0	0	0	0	0
hsa-miR-4436b-5p	0	0	0	0	0	0	0	0	0	0	0	0	0	0	0	0	0	0	0	0	0	0	0	0	0	0	0	0	0	0	0	0	0	0	0	0	0	0	0	0	0	0	0	0	0	0	0	0	0
hsa-miR-4437	0	0	0	0	0	0	0	0	0	0	0	0	0	0	0	0	0	0	0	0	0	0	0	0	0	0	0	0	0	0	0	0	0	0	0	0	0	0	0	0	0	0	0	0	0	0	0	0	0
hsa-miR-4438	0	0	0	0	0	0	0	0	0	0	0	0	0	0	0	0	0	0	0	0	0	0	0	0	0	0	0	0	0	0	0	0	0	0	0	0	0	0	0	0	0	0	0	0	0	0	0	0	0
hsa-miR-4439	0	0	0	0	0	0	0	0	0	0	0	0	0	0	0	0	0	0	0	0	0	0	0	0	0	0	0	0	0	0	0	0	0	0	0	0	0	0	0	0	0	0	0	0	0	0	0	0	0
hsa-miR-4440	0	0	0	0	0	0.21952	0	0	0	0	0	0	0	0	0	0	0	0.730315	0	0	0.21891	0	0	0	1.47533	0	0	0	0	0	0	0	0	0	0	0	0	0	0	0	0	0	0	0	0	2	0	0	0
hsa-miR-4441	0	0	0	0	0	0	0	0	0	0	0	0	0	0	0	0	0	0	0	0	0	0	0	0	0	0	0	0	0	0	0	0	0	0	0	0	0	0	0	0	0	0	0	0	0	0	0	0	0
hsa-miR-4442	0	0	0	0	0	0	0	0	0	0	0	0	0	0	0	0	0	0	0	0	0	0	0	0	0	0	0	0	0	0	0	0	0	0	0	0	0	0	0	0	0	0	0	0	0	0	0	0	0
hsa-miR-4443	0	0	0	0	0	0	0	0	0	0	0	0	0	0	0	0	0	0	0	0	0	0	0	0	0	0	0	0	0	0	0	0	0	0	0	0	0	0	0	0	0	0	0	0	0	0	0	0	0
hsa-miR-4444	0	0	0	0	0	0	0	0	0	0	0	0	0	0	0	0	0	0	0	0	0	0	0	0	0	0	0	0	0	0	0	0	0	0	0	0	0	0	0	0	0	0	0	0	0	0	0	0	0
hsa-miR-4445-3p	0	0	0	0	0	0	0	0	0	0	0	0	0	0	0	0	0	0	0	0	0	0	0	0	0	0	0	0	0	0	0	0	0	0	0	0	0	0	0	0	0	0	0	0	0	0	0	0	0
hsa-miR-4445-5p	0	0	0	0	0	0	0	0	0	0	0	0	0	0	0	0	0	0	0	0	0	0	0	0	0	0	0	0	0	0	0	0	0	0	0	0	0	0	0	0	0	0	0	0	0	0	0	0	0
hsa-miR-4446-3p	0	0	0	2.1257	1.56365	0	0	0	0	0	0.803114	14.0353	0	6.58973	0	0	4.63138	3.65177	0	0	2.62626	0	0	0	0.885199	0	0	0	0	0	0	0	0	0	0	0	0	0	0	0	0	0	0	17	10	0	0	0	0
hsa-miR-4446-5p	0	0	0	0	0	0	0	0	0	0	0	0	0	0	0	0	0	0	0	0	0	0	0	0	0	0	0	0	0	0	0	0	0	0	0	0	0	0	0	0	0	0	0	0	0	0	0	0	0
hsa-miR-4447	0	0	0	0	0	0	0	0	0	0	0	0	0	0	0	0	0	0	0	0	0	0	0	0	0	0	0	0	0	0	0	0	0	0	0	0	0	0	0	0	0	0	0	0	0	0	0	0	0
hsa-miR-4448	0	0	0	0	0	0	0	0	0	0	0	0	0	0	0	0	0	0	0	0	0	0	0	0	0	0	0	0	0	0	0	0	0	0	0	0	0	0	0	0	0	0	0	0	0	0	0	0	0
hsa-miR-4449	0	0	0	0	0	0	0	0	0	0	0	0	0	0	0	0	0	0	0	0	0	0	0	0	0	0	0	0	0	0	0	0	0	0	0	0	0	0	0	0	0	0	0	0	0	0	0	0	0
hsa-miR-4450	0	0	0	0	0	0	0	0	0	0	0	0	0	0	0	0	0	0	0	0	0	0	0	0	0	0	0	0	0	0	0	0	0	0	0	0	0	0	0	0	0	0	0	0	0	0	0	0	0
hsa-miR-4451	0	0	0	0	0	0	0	0	0	0	0	0	0	0	0	0	0	0	0	0	0	0	0	0	0	0	0	0	0	0	0	0	0	0	0	0	0	0	0	0	0	0	0	0	0	0	0	0	0
hsa-miR-4452	0	0	0	0	0	0	0	0	0	0	0	0	0	0	0	0	0	0	0	0	0	0	0	0	0	0	0	0	0	0	0	0	0	0	0	0	0	0	0	0	0	0	0	0	0	0	0	0	0
hsa-miR-4453	0	0	0	0	0	0	0	0	0	0	0	0	0	0	0	0	0	0	0	0	0	0	0	0	0	0	0	0	0	0	0	0	0	0	0	0	0	0	0	0	0	0	0	0	0	0	0	0	0
hsa-miR-4454	0	0	0	0	0	0	0	0	0	0	0	0	0	0	0	0	0	0	0	0	0	0	0	0	0	0	0	0	0	0	0	0	0	0	0	0	0	0	0	0	0	0	0	0	0	0	0	0	0
hsa-miR-4455	0	0	0	0	0	0	0	0	0	0	0	0	0	0	0	0	0	0	0	0	0	0	0	0	0	0	0	0	0	0	0	0	0	0	0	0	0	0	0	0	0	0	0	0	0	0	0	0	0
hsa-miR-4456	0	0	0	0	0	0	0	0	0	0	0	0	0	0	0	0	0	0	0	0	0	0	0	0	0	0	0	0	0	0	0	0	0	0	0	0	0	0	0	0	0	0	0	0	0	0	0	0	0
hsa-miR-4457	0	0	0	0	0	0	0	0	0	0	0	0	0	0	0	0	0	0	0	0	0	0	0	0	0	0	0	0	0	0	0	0	0	0	0	0	0	0	0	0	0	0	0	0	0	0	0	0	0
hsa-miR-4458	0	0	0	0	0	0	0	0	0	0	0	0	0	0	0	0	0	0	0	0	0	0	0	0	0	0	0	0	0	0	0	0	0	0	0	0	0	0	0	0	0	0	0	0	0	0	0	0	0
hsa-miR-4459	0	0	0	0	0	0	0	0	0	0	0	0	0	0	0	0	0	0	0	0	0	0	0	0	0	0	0	0	0	0	0	0	0	0	0	0	0	0	0	0	0	0	0	0	0	0	0	0	0
hsa-miR-4460	0	0	0	0	0	0	0	0	0	0	0	0	0	0	0	0	0	0	0	0	0	0	0	0	0	0	0	0	0	0	0	0	0	0	0	0	0	0	0	0	0	0	0	0	0	0	0	0	0
hsa-miR-4461	0	0	0	0	0	0	0	0	0	0	0	0	0	0	0	0	0	0	0	0	0	0	0	0	0	0	0	0	0	0	0	0	0	0	0	0	0	0	0	0	0	0	0	0	0	0	0	0	0
hsa-miR-4462	0	0	0	0	0	0	0	0	0	0	0	0	0	0	0	0	0	0	0	0	0	0	0	0	0	0	0	0	0	0	0	0	0	0	0	0	0	0	0	0	0	0	0	0	0	0	0	0	0
hsa-miR-4463	0	0	0	0	0	0	0	0	0	0	0	0	0	0	0	0	0	0	0	0	0	0	0	0	0	0	0	0	0	0	0	0	0	0	0	0	0	0	0	0	0	0	0	0	0	0	0	0	0
hsa-miR-4464	0	0	0	0	0	0	0	0	0	0	0	0	0	0	0	0	0	0	0	0	0	0	0	0	0	0	0	0	0	0	0	0	0	0	0	0	0	0	0	0	0	0	0	0	0	0	0	0	0
hsa-miR-4465	0	0	0	0	0	0	0	0	0	0	0	0	0	0	0	0	0	0	0	0	0	0	0	0	0	0	0	0	0	0	0	0	0	0	0	0	0	0	0	0	0	0	0	0	0	0	0	0	0
hsa-miR-4466	0	0	0	0	0	0	0	0	0	0	0	0	0	0	0	0	0	0	0	0	0	0	0	0	0	0	0	0	0	0	0	0	0	0	0	0	0	0	0	0	0	0	0	0	0	0	0	0	0
hsa-miR-4467	0	0	0	0	8.13105	14.0479	21.4569	2.4684	39.7039	10.0416	5.50708	19.8497	0	0	0	0	2.31569	4.62553	4.55397	0	0	0	0	0	3.24597	2.06684	0	0	0	0	0	2.42791	0	0	0	14.4663	0	0	32.3168	0	0	0	0	0	52	128	14	30	41
hsa-miR-4468	0	0	0	0	0	0	0	0	0	0	0	0	0	0	0	0	0	0	0	0	0	0	0	0	0	0	0	0	0	0	0	0	0	0	0	0	0	0	0	0	0	0	0	0	0	0	0	0	0
hsa-miR-4469	0	0	0	0	0	0	0	0	0	0	0	0	0	0	0	0	0	0	1.03499	0	0	0	0	0	0	0	0	0	0	0	0	0	0	0	0	0	0	0	0	0	0	0	0	0	0	0	0	0	0
hsa-miR-4470	0	0	0	0	0	0	0	0	0	0	0	0	0	0	0	0	0	0	0	0	0	0	0	0	0	0	0	0	0	0	0	0	0	0	0	0	0	0	0	0	0	0	0	0	0	0	0	0	0
hsa-miR-4471	0	0	0	0	0	0	0	0	0	0	0	0	0	0	0	0	0	0	0	0	0	0	0	0	0	0	0	0	0	0	0	0	0	0	0	0	0	0	0	0	0	0	0	0	0	0	0	0	0
hsa-miR-4472	0	0	0	0	0	0	0	0	0	0	0	0	0	0	0	0	0	0	0	0	0	0	0	0	0	0	0	0	0	0	0	0	0	0	0	0	0	0	0	0	0	0	0	0	0	0	0	0	0
hsa-miR-4473	0	0	0	0	0	0	0	0	0	0	0.458959	0	0	0	0	0	0	0	0	0	0	0	0	0	0	0	0	0	0	0	0	0	0	0	0	0	0	0	0	0	0	0	0	0	0	0	0	0	0
hsa-miR-4474-3p	0	0	0	0	0	0	0	0	0	0	0	0	0	0	0	0	0	0	0	0	0	0	0	0	0	0	0	0	0	0	0	0	0	0	0	0	0	0	0	0	0	0	0	0	0	0	0	0	0
hsa-miR-4474-5p	0	0	0	0	0	0	0	0	0	0	0	0	0	0	0	0	0	0	0	0	0	0	0	0	0	0	0	0	0	0	0	0	0	0	0	0	0	0	0	0	0	0	0	0	0	0	0	0	0
hsa-miR-4475	0	0	0	0	0	0	0	0	0	0	0	0	0	0	0	0	0	0	0	0	0	0	0	0	0	0	0	0	0	0	0	0	0	0	0	0	0	0	0	0	0	0	0	0	0	0	0	0	0
hsa-miR-4476	0	0	0	0	0	0	0	0	0	0	0	0	0	0	0	0	0	0	0	0	0	0	0	0	0	0	0	0	0	0	0	0	0	0	0	0	0	0	0	0	0	0	0	0	0	0	0	0	0
hsa-miR-4477a	0	0	0	0	0	0	0	0	0	0	0	0	0	0	0	0	0	0	0	0	0	0	0	0	0	0	0	0	0	0	0	0	0	0	0	0	0	0	0	0	0	0	0	0	0	0	0	0	0
hsa-miR-4477b	0	0	0	0	0	0	0	0	0	0	0	0	0	0	0	0	0	0	0	0	0	0	0	0	0	0	0	0	0	0	0	0	0	0	0	0	0	0	0	0	0	0	0	0	0	0	0	0	0
hsa-miR-4478	0	0	0	0	0	0	0	0	0	0	0	0	0	0	0	0	0	0	0	0	0	0	0	0	0	0	0	0	0	0	0	0	0	0	0	0	0	0	0	0	0	0	0	0	0	0	0	0	0
hsa-miR-4479	0	0	0	0	0	0	0	0	0	0	0.344155	0	0	0	0	0	0	0	0	0	0	0	0	0	0.295066	0	0	5.93606	2.30253	0	0	0	0	0	0	0	0	0	0	0	0	0	0	0	0	0	0	0	0
hsa-miR-448	0	0	0	0	0	0	0	0	0	0	0	0	0	0	0	0	0	0	0	0	0	0	0	0	0	0	0	0	0	0	0	0	0	0	0	0	0	0	0	0	0	0	0	0	0	0	0	0	0
hsa-miR-4480	0	0	0	0	0	0	0	0	0	0	0	0	0	0	0	0	0	0	0	0	0	0	0	0	0	0	0	0	0	0	0	0	0	0	0	0	0	0	0	0	0	0	0	0	0	0	0	0	0
hsa-miR-4481	0	0	0	0	0	0	0	0	0	0	0	0	0	0	0	0	0	0	0	0	0	0	0	0	0	0	0	0	0	0	0	0	0	0	0	0	0	0	0	0	0	0	0	0	0	0	0	0	0
hsa-miR-4482-3p	0	0	0	0	0	0	0	0	0	0	0	0	0	0	0	0	0	0	0	0	0	0	0	0	0	0	0	0	0	0	0	0	0	0	0	0	0	0	0	0	0	0	0	0	0	0	0	0	0
hsa-miR-4482-5p	0	0	0	0	0	0	0	0	0	0	0	0	0	0	0	0	0	0	0	0	0	0	0	0	0	0	0	0	0	0	0	0	0	0	0	0	0	0	0	0	0	0	0	0	0	0	0	0	0
hsa-miR-4483	0	0	0	0	0	0	0	0	0	0	0	0	0	0	0	0	0	0	0	0	0	0	0	0	0	0	0	0	0	0	0	0	0	0	0	0	0	0	0	0	0	0	0	0	0	0	0	0	0
hsa-miR-4484	0	0	0	0	0	0	0	0	0	0	0	0	0	0	0	0	0	0	0	0	0	0	0	0	0	0	0	0	0	0	0	0	0	0	0	0	0	0	0	0	0	0	0	0	0	0	0	0	0
hsa-miR-4485-3p	0	0	0	0	0	0	0	0	0	0	0	0	0	0	0	0	0	0	0	0	0	0	0	0	0	0	0	0	0	0	0	0	0	0	0	0	0	0	0	0	0	0	0	0	0	0	0	0	0
hsa-miR-4485-5p	0	0	0	0	0	0	0	0	0	0	0	0	0	0	0	0	0	0	0	0	0	0	0	0	0	0	0	0	0	0	0	0	0	0	0	0	0	0	0	0	0	0	0	0	0	0	0	0	0
hsa-miR-4486	0	0	0	0	0	0	0	0	0	0	0	0	0	0	0	0	0	0	0	0	0	0	0	0	0	0	0	0	0	0	0	0	0	0	0	0	0	0	0	0	0	0	0	0	0	0	0	0	0
hsa-miR-4487	0	0	0	0	0	0	0	0	0	0	0	0	0	0	0	0	0	0	0	0	0	0	0	0	0	0	0	0	0	0	0	0	0	0	0	0	0	0	0	0	0	0	0	0	0	0	0	0	0
hsa-miR-4488	0	0	0	0.250066	0	0	0	0	0	0	0	0	0	0	0	0	0	0	0	0	0	0	0	0	0	0	0	0	0	0	0	0	0	0	0	0	0	0	0	0	0	0	0	2	0	0	0	0	0
hsa-miR-4489	0	0	0	0	0	0.877966	1.53428	0.987378	0	0	0.917833	4.81197	0	0	0	0	16.6728	0	1.44899	0	0	0	0	0	0	0	0	0	0	0	0	0	0	0	0	0	0	0	0	0	0	0	0	0	0	8	1	12	0
hsa-miR-4490	0	0	0	0	0	0	0	0	0	0	0	0	0	0	0	0	0	0	0	0	0	0	0	0	0	0	0	0	0	0	0	0	0	0	0	0	0	0	0	0	0	0	0	0	0	0	0	0	0
hsa-miR-4491	0	0	0	0	0	0	0	0	0	0	0	0	0	0	0	0	0	0	0	0	0	0	0	0	0	0	0	0	0	0	0	0	0	0	0	0	0	0	0	0	0	0	0	0	0	0	0	0	0
hsa-miR-4492	0	0	0	0	0	0	0	0	0	0	0	0	0	0	0	0	0	0	0	0	0	0	0	0	0	0	0	0	0	0	0	0	0	0	0	0	0	0	0	0	0	0	0	0	0	0	0	0	0
hsa-miR-4493	0	0	0	0	0	0	0	0	0	0	0	0	0	0	0	0	0	0	0	0	0	0	0	0	0	0	0	0	0	0	0	0	0	0	0	0	0	0	0	0	0	0	0	0	0	0	0	0	0
hsa-miR-4494	0	0	0	0	0	0	0	0	0	0	0	0	0	0	0	0	0	0	0	0	0	0	0	0	0	0	0	0	0	0	0	0	0	0	0	0	0	0	0	0	0	0	0	0	0	0	0	0	0
hsa-miR-4495	0	0	0	0	0	0	0	0	0	0	0	0	0	0	0	0	0	0	0	0	0	0	0	0	0	0	0	0	0	0	0	0	0	0	0	0	0	0	0	0	0	0	0	0	0	0	0	0	0
hsa-miR-4496	0	0	0	0	0	0	0	0	0	0	0	0	0	0	0	0	0	0	0	0	0	0	0	0	0	0	0	0	0	0	0	0	0	0	0	0	0	0	0	0	0	0	0	0	0	0	0	0	0
hsa-miR-4497	0	0	0	0	0	0	0	0	0	0	0	0	0	0	0	0	0	0	0	0	0	0	0	0	0	0	0	0	0	0	0	0	0	0	0	0	0	0	0	0	0	0	0	0	0	0	0	0	0
hsa-miR-4498	0	0	0	0	0	0	0	0	0	0	0.917833	0	0	0	0	0	0	0	0	0	0	0	0	0	0	0	0	0	0	0	0	0	0	0	0	0	0	0	0	0	0	0	0	0	0	0	0	0	0
hsa-miR-4499	0	0	0	0	0	0	0	0	0	0	0	0	0	0	0	0	0	0	0	0	0	0	0	0	0	0	0	0	0	0	0	0	0	0	0	0	0	0	0	0	0	0	0	0	0	0	0	0	0
hsa-miR-449a	0	0	0	0	8.13105	0	0	2.22158	0	0	1.95038	2.80716	0	6.58973	0	86.2357	0	0	0	3.18023	0	0	0	0	0	0	0	0	0	0	0	0	9.98479	0	0	0	105.067	0	0	27.2453	0	0	0	0	52	0	0	27	0
hsa-miR-449b-3p	0	0	0	0	0	0	0	0	0	0	0	0	0	0	0	0	0	0	0	0	0	0	0	0	0	0	0	0	0	0	0	0	0	0	0	0	0	0	0	0	0	0	0	0	0	0	0	0	0
hsa-miR-449b-5p	0	0	0	0	0	0	0	0	0	0	0	0	0	0	0	0	0	0	0	0	0	0	0	0	0	0	0	0	0	0	0	0	0	0	0	0	0	0	0	0	0	0	0	0	0	0	0	0	0
hsa-miR-449c-3p	0	0	0	0	0	0	0	0	0	0	0	0	0	0	0	0	0	0	0	0	0	0	0	0	0	0	0	0	0	0	0	0	0	0	0	0	0	0	0	0	0	0	0	0	0	0	0	0	0
hsa-miR-449c-5p	0	0	0	0	0	0	0	0	0	0	0	0	0	0	0	0	0	0	0	0	0	0	0	0	0	0	0	0	0	0	0	0	0	0	0	0	0	0	0	0	0	0	0	0	0	0	0	0	0
hsa-miR-4500	0	0	0	0	0	0	0	0	0	0	0	0	0	0	0	0	0	0	0	0	0	0	0	0	0	0	0	0	0	0	0	0	0	0	0	0	0	0	0	0	0	0	0	0	0	0	0	0	0
hsa-miR-4501	0	0	0	0	0	0	0	0	0	0	0	0	0	0	0	0	0	0	0	0	0	0	0	0	0	0	0	0	0	0	0	0	0	0	0	0	0	0	0	0	0	0	0	0	0	0	0	0	0
hsa-miR-4502	0	0	0	0	0	0	0	0	0	0	0	0	0	0	0	0	0	0	0	0	0	0	0	0	0	0	0	0	0	0	0	0	0	0	0	0	0	0	0	0	0	0	0	0	0	0	0	0	0
hsa-miR-4503	0	0	33.312	0	0	0	0	0	0	0	0	0	0	0	0	0	0	0	0	0	0	0	0	0	0	0	0	0	0	0	0	0	0	0	0	0	0	0	0	0	0	0	82	0	0	0	0	0	0
hsa-miR-4504	0	0	0	1.25044	0	0	0	0	0	0	2.17991	0	0	0	0	0	0	0	0	0	1.96966	0	0	0	0	0	0	0	0	0	0	0	0	0	0	0	0	0	0	0	0	0	0	10	0	0	0	0	0
hsa-miR-4505	0	0	0	0	0	0	0	0	0	0	0	0	0	0	0	0	0	0	0	0	0	0	0	0	0	0	0	0	0	0	0	0	0	0	0	0	0	0	0	0	0	0	0	0	0	0	0	0	0
hsa-miR-4506	0	0	0	0	0	0	0	0	0	0	0	0	0	0	0	0	0	0	0	0	0	0	0	0	0	0	0	0	0	0	0	0	0	0	0	0	0	0	0	0	0	0	0	0	0	0	0	0	0
hsa-miR-4507	0	0	0	0	0	0	0	0	0	0	0	0	0	0	0	0	0	0	0	0	0	0	0	0	0	0	0	0	0	0	0	0	0	0	0	0	0	0	0	0	0	0	0	0	0	0	0	0	0
hsa-miR-4508	0	0	0.406193	0	0	0	0	0	0	0	0	0	0	0	0	0	0	0	0	0.397429	0.21891	1.09236	0	14.2861	0.295066	0	0	0	2.30253	0	0	0	0	0	0	0	0	0	0	0	0	0	1	0	0	0	0	0	0
hsa-miR-4509	0	0	0	0	0	0	0	0	0	0	0	0	0	0	0	0	0	0	0	0	0	0	0	0	0	0	0	0	0	0	0	0	0	0	0	0	0	0	0	0	0	0	0	0	0	0	0	0	0
hsa-miR-450a-1-3p	0	0	0	0	0	0	0	0	0	0	0	0	0	0	0	0	0	0	0	0	0	0	0	0	0	0	0	0	0	0	0	0	0	0	0	0	0	0	0	0	0	0	0	0	0	0	0	0	0
hsa-miR-450a-2-3p	0	0	0	0	0	0	0	0	0	0	0.229437	0	0	0	0	0	0	0	0	0	0	0	0	0	1.77064	0	0	0	0	0	0	1.45674	0	0	0	0	0	0	0	0	0	0	0	0	0	0	0	0	0
hsa-miR-450a-5p	0	0	0	0	0	0	0	0	0	0	0	0	0	0	0	0	0	0	0	0	0	0	0	0	0	0	0	0	0	0	0	0	0	0	0	0	19.8412	0	0	32.7506	0	0	0	0	0	0	0	0	0
hsa-miR-450b-3p	0	0	0	0	0	0	0	0	0	0	0	0	0	0	0	0	0	0	0	0	0	0	0	0	0	0	0	0	0	0	0	0	0	0	0	0	0	0	0	0	0	0	0	0	0	0	0	0	0
hsa-miR-450b-5p	0	0	0	1.87563	7.66198	0.21952	21.4569	0	16.4632	3.88689	1.49151	0	8.97655	0	0	0	7.87311	8.03406	1.65599	4.77034	3.50163	0	0	0	20.066	0	1.68892	41.5524	9.20845	7.93814	0	5.8266	0	0	0	0	0	0	0	0	0	0	0	15	49	2	14	0	17
hsa-miR-4510	0	0	0.406193	0.125061	0	0.21952	0	0.329142	0	0.971645	0	0.400913	0	1.3178	0	0	0	0.243438	0	0	0	0	9.84862	0	0	0	0	0	0	0	2.55821	0	0	0	0	0.10796	4.9603	0.553169	0.359142	5.22305	0	0	1	1	0	2	0	4	0
hsa-miR-4511	0	0	0	2.25076	0	1.09749	0	1.2342	0	13.6046	1.60623	0	0	0	0	0	0	0	0	0	0	0	0	0	2.9509	2.06684	0	0	0	0	0	0	0	0	0	0	0	0	0	0	0	0	0	18	0	10	0	15	0
hsa-miR-4512	0	0	0	0	0	0	0	0	0	0	0	0	0	0	0	0	0	0	0	0	0	0	0	0	0	0	0	0	0	0	0	0	0	0	0	0	0	0	0	0	0	0	0	0	0	0	0	0	0
hsa-miR-4513	0	0	0	0	0	0	0	0	0	0	0	0	0	0	0	0	0	0	0	0	0	0	0	0	0	0	0	0	0	0	0	0	0	0	0	0	0	0	0	0	0	0	0	0	0	0	0	0	0
hsa-miR-4514	0	0	0	0	0	0	0	0	0	0	0	0	0	0	0	0	0	0	0	0	0	0	0	0	0	0	0	0	0	0	0	0	0	0	0	0	0	0	0	0	0	0	0	0	0	0	0	0	0
hsa-miR-4515	0	0	0	0	0	0	0	0	0	0	0	0	0	0	0	0	0	0	0	0	0	0	0	0	0	0	0	0	0	0	0	0	0	0	0	0	0	0	0	0	0	0	0	0	0	0	0	0	0
hsa-miR-4516	0	0	0	0	0	0	0	0	0	0	0	0	0	0	0	0	0	0	0	0	0	0	0	0	0	0	0	0	0	0	0	0	0	0	0	0	0	0	0	0	0	0	0	0	0	0	0	0	0
hsa-miR-4517	0	0	0	0	0	0	0	0	0	0	0	0	0	0	0	0	0	0	0	0	0	0	0	0	0	0	0	0	0	0	0	0	0	0	0	0	0	0	0	0	0	0	0	0	0	0	0	0	0
hsa-miR-4518	0	0	0	0	0	0	0	0	0	0	0	0	0	0	0	0	0	0	0	0	0	0	0	0	0	0	0	0	0	0	0	0	0	0	0	0	0	0	0	0	0	0	0	0	0	0	0	0	0
hsa-miR-4519	0	0	0	0	0	0	0	0	0	0	0	0	0	0	0	0	0	0	0	0	0	0	0	0	0	0	0	0	0	0	0	0	0	0	0	0	0	0	0	0	0	0	0	0	0	0	0	0	0
hsa-miR-451a	1360.35	844.799	4095.34	1454.12	2999.27	2790.58	2830.98	5262.38	2202.09	3992.62	5363.89	2985.88	6091.05	4216.69	4918.33	3927.81	2771.84	2572.33	6078.58	4966.46	3166.84	1782.47	2798.96	6763.36	1256.78	1290.47	4227.45	4637.57	3754.86	2602.28	1883.73	2063.12	2202.52	2147.48	1175.07	1472.64	629.051	2138.12	2336.51	238.713	4752	2316	10081	11629	19181	25427	1847	63957	2274
hsa-miR-451b	0	0	0	0	0	0	0	0	0	0	0	0	0	0	0	0	0	0	0	0	0	0	0	0	0	0	0	0	0	0	0	0	0	0	0	0	0	0	0	0	0	0	0	0	0	0	0	0	0
hsa-miR-452-3p	0	0	0	0	0	0	0	0	0	0	0	0	0	0	0	0	0	0	0	0	0	0	0	0	0	0	0	0	0	0	0	0	0	0	0	0	0	0	0	0	0	0	0	0	0	0	0	0	0
hsa-miR-452-5p	0	0	0	0	0	0	0	0	0	0	0	0	0	0	0	0	0	0	0	0	0	0	0	0	0	0	0	0	0	0	0	0	0	0	0	0	0	0	0	0	0	0	0	0	0	0	0	0	0
hsa-miR-4520-2-3p	0	0	0	0	0	0	0	0	0	0	0	0	0	0	0	0	0	0	0	0	0	0	0	0	0	0	0	0	0	0	0	0	0	0	0	0	0	0	0	0	0	0	0	0	0	0	0	0	0
hsa-miR-4520-3p	0	0	0	0	0	0	0	0	0	0	0	0	0	0	0	0	0	0	0	0	0	0	0	0	0	0	0	0	0	0	0	0	0	0	0	0	0	0	0	0	0	0	0	0	0	0	0	0	0
hsa-miR-4520-5p	0	0	0	0	0	0	0	0	0	0	0	0	0	0	0	0	0	0	0	0	0	0	0	0	0	0	0	0	0	0	0	0	0	0	0	0	0	0	0	0	0	0	0	0	0	0	0	0	0
hsa-miR-4521	0	0	0	0	0	0	0	0	0	0	0.114718	0	0	0	0	0	0	0	0	0	0	0	0	0	1.77064	0	0	0	0	0	0	0	0	0	0	0	0	0	0	0	0	0	0	0	0	0	0	0	0
hsa-miR-4522	0	0	0	0	0	0	0	0	0	0	0	0	0	0	0	0	0	0	0	0	0	0	0	0	0	0	0	0	0	0	0	0	0	0	0	0	0	0	0	0	0	0	0	0	0	0	0	0	0
hsa-miR-4523	0	0	0	0	0	0	0	0	0	0	0	0	0	0	0	0	0	0	0	0	0	0	0	0	0	0	23.6555	0	0	0	0	0	0	0	0	0	0	0	0	0	0	0	0	0	0	0	0	0	0
hsa-miR-4524a-3p	0	0	0	0	0	0	0	0	0	0	0	0	0	0	0	0	0	0	0	0	0	0	0	0	0	0	0	0	0	0	0	0	0	0	0	0	0	0	0	0	0	0	0	0	0	0	0	0	0
hsa-miR-4524a-5p	0	0	0	0	0	0	0	0	0	0	0	0	0	0	0	0	0	0	0	0	0	0	0	0	0	0	0	0	0	0	0	0	0	0	0	0	0	0	0	0	0	0	0	0	0	0	0	0	0
hsa-miR-4524b-3p	0	0	0	0	0	0	0	0	0	0	0	0	0	0	0	0	0	0	0	0	0	0	0	0	0	0	0	0	0	0	0	0	0	0	0	0	0	0	0	0	0	0	0	0	0	0	0	0	0
hsa-miR-4524b-5p	0	0	0	0	0	0	0	0	0	0	0	0	0	0	0	0	0	0	0	0	0	0	0	0	0	0	0	0	0	0	0	0	0	0	0	0	0	0	0	0	0	0	0	0	0	0	0	0	0
hsa-miR-4525	0	0	0	0	0	0	0	0	0	0	0	0	0	0	0	0	0	0	0	0	0	0	0	0	0	0	0	0	0	0	0	0	0	0	0	0	0	0	0	0	0	0	0	0	0	0	0	0	0
hsa-miR-4526	0	0	0	0	0	0	0	0	0	0	0	0	0	0	0	0	0	0	0	0	0	0	0	0	0	2.06684	0	0	0	0	0	0	0	0	0	0	0	0	0	0	0	0	0	0	0	0	0	0	0
hsa-miR-4527	0	0	0	0	0	0	0	0	0	0	0	0	0	0	0	0	0	0	0	0	0	0	0	0	0	0	0	0	0	0	0	0	0	0	0	0	0	0	0	0	0	0	0	0	0	0	0	0	0
hsa-miR-4528	0	0	0	0	0	0	0	0	0	0	0	0	0	0	0	0	0	0	0	0	0	0	0	0	0	0	0	0	0	0	0	0	0	0	0	0	0	0	0	0	0	0	0	0	0	0	0	0	0
hsa-miR-4529-3p	0	0	0	0	0	0	0	0	0	0	0	0	0	0	0	0	0	0	0	0	0	0	0	0	0	0	0	0	0	0	0	0	0	0	0	0	0	0	0	0	0	0	0	0	0	0	0	0	0
hsa-miR-4529-5p	0	0	0	0	0	0	0	0	0	0	0	0	0	0	0	0	0	0	0	0	0	0	0	0	0	0	0	0	0	0	0	0	0	0	0	0	0	0	0	0	0	0	0	0	0	0	0	0	0
hsa-miR-4530	0	0	0	0	0	0	0	0	0	0	0	0	0	0	0	0	0	0	0	0	0	0	0	0	0	0	0	0	0	0	0	0	0	0	0	0	0	0	0	0	0	0	0	0	0	0	0	0	0
hsa-miR-4531	0	0	0	0	0	0	0	0	0	0	0	0	0	0	0	0	0	0	0	0	0	0	0	0	0	0	0	0	0	0	0	0	0	0	0	0	0	0	0	0	0	0	0	0	0	0	0	0	0
hsa-miR-4532	0	0	0	0	0	0	0	0	1.93578	0	0.573677	0	0	0	0	0	0	0	0	0	0	0	0	0	0	0	0	0	0	0	0	0	0	0	0	1.61934	0	0	0	0	0	0	0	0	0	0	0	0	2
hsa-miR-4533	0	0	0	0	0	0	0	0	0	0	0	0	0	0	0	0	0	0	0	0	0	0	0	0	0	0	0	0	0	0	0	0	0	0	0	0	0	0	0	0	0	0	0	0	0	0	0	0	0
hsa-miR-4534	0	0	0	0	0	0	0	0	0	0	0	0	0	0	0	0	0	0	0	0	0	0	0	0	0	0	0	0	0	0	0	0	0	0	0	0	0	0	0	0	0	0	0	0	0	0	0	0	0
hsa-miR-4535	0	0	0	0	0	0	0	0	0	0	0	0	0	0	0	0	0	0	0	0	0	0	0	0	0	0	0	0	0	0	0	0	0	0	0	0	0	0	0	0	0	0	0	0	0	0	0	0	0
hsa-miR-4536-3p	0	0	0	0	0	0	0	0	0	0	0	0	0	0	0	0	0	0	0	0	0	0	0	0	0	0	0	0	0	0	0	0	0	0	0	0	0	0	0	0	0	0	0	0	0	0	0	0	0
hsa-miR-4536-5p	0	0	0	0	0	0	0	0	0	0	0	0	0	0	0	0	0	0	0	0	0	0	0	0	0	0	0	0	0	0	0	0	0	0	0	0	0	0	0	0	0	0	0	0	0	0	0	0	0
hsa-miR-4537	0	0	0	0	0	0	0	0	0	0	0	0	0	0	0	0	0	0	0	0	0	0	0	0	0	0	0	0	0	0	0	0	0	0	0	0	0	0	0	0	0	0	0	0	0	0	0	0	0
hsa-miR-4538	0	0	0	0	0	0	0	0	0	0	0	0	0	0	0	0	0	0	0	0	0	0	0	0	0	0	0	0	0	0	0	0	0	0	0	0	0	0	0	0	0	0	0	0	0	0	0	0	0
hsa-miR-4539	0	0	0	0	0	0	0	0	0	0	0	0	0	0	0	0	0	0	0	0	0	0	0	0	0	0	0	0	0	0	0	0	0	0	0	0	0	0	0	0	0	0	0	0	0	0	0	0	0
hsa-miR-454-3p	25.1917	14.9554	68.249	76.9011	115.868	43.3508	156.34	166.288	209.171	161.959	310.691	235.991	287.271	102.139	206.811	121.521	402.462	159.462	298.909	145.897	123.435	162.407	0.985028	95.8034	57.542	61.9921	143.619	115.754	185.326	185.764	76.7811	326.779	201.364	178.426	209.744	0.21592	21.6444	136.26	0.359142	0	88	41	168	615	741	395	102	2021	216
hsa-miR-454-5p	0	0	0	1.37544	0	2.08521	0	3.12663	0	0	2.52406	2.60657	0	7.24826	1.25397	0	13.8941	8.52093	10.5571	0	19.697	5.46208	0	0	27.4431	0	0	0	0	0	0	1.94232	0	0	0	0	0	0	0	0	0	0	0	11	0	19	0	38	0
hsa-miR-4540	0	0	0	0	0	0	0	0	0	0	0	0	0	0	0	0	0	0	0	0	0	0	0	0	0	0	0	0	0	0	0	0	0	0	0	0	0	0	0	0	0	0	0	0	0	0	0	0	0
hsa-miR-455-3p	0	0	0	0	0	0	0	0	0	0	0	0	0	0	0	0	0	0	0	0	0	0	0	0	1.47533	0	0	0	0	0	0	0	0	0	0	0.21592	27.5069	0	1.07743	8.75218	0	0	0	0	0	0	0	0	0
hsa-miR-455-5p	0	0	0	1.25044	0	0	0	0	17.4311	11.661	0.573677	0	0	0	0	50.959	0	0	0	0	0	0	0.985028	0	1.47533	0	0	0	0	0	0	0	8.32054	0	0	0	102.812	0	1.79528	89.2175	0	0	0	10	0	0	0	0	18
hsa-miR-4632-3p	0	0	0	0	0	0	0	0	0	0	2.7535	4.01015	0	0	0	0	6.02044	0	0.620996	0	0	6.55444	0	0	5.90181	1.03342	0	0	0	0	0	0	0	0	0	0	0	0	0	0	0	0	0	0	0	0	0	0	0
hsa-miR-4632-5p	0	0	0	0	0	0	0	0	0	0	0	0	0	0	0	0	0	0	0	0	0	0	0	0	0	0	0	0	0	0	0	0	0	0	0	0	0	0	0	0	0	0	0	0	0	0	0	0	0
hsa-miR-4633-3p	0	0	0	0	0	0	0	0	0	0	0	0	0	0	0	0	0	0	0	0	0	0	0	0	0	0	0	0	0	0	0	0	0	0	0	0	0	0	0	0	0	0	0	0	0	0	0	0	0
hsa-miR-4633-5p	0	0	0	0	0	0	0	0	0	0	0	0	0	0	0	0	0	0	0	0	0	0	0	0	0	0	0	0	0	0	0	0	0	0	0	0	0	0	0	0	0	0	0	0	0	0	0	0	0
hsa-miR-4634	0	0	0	0	0	0	0	0	0	0	0	0	0	0	0	0	0	0	0	0	0	0	0	0	0	0	0	0	0	0	0	0	0	0	0	0	0	0	0	0	0	0	0	0	0	0	0	0	0
hsa-miR-4635	0	0	0	0	0	0	0	0.575962	0	0	1.60623	0	0	0	0	0	0	0	1.24199	0	0	0	0	0	0.590132	0	0	0	0	0	0	0	0	0	0	0	0	0	0	0	0	0	0	0	0	0	0	7	0
hsa-miR-4636	0	0	0	0	0	0	0	0	0	0	0	0	0	0	0	0	0	0	0	0	0	0	0	0	0	0	0	0	0	0	0	0	0	0	0	0	0	0	0	0	0	0	0	0	0	0	0	0	0
hsa-miR-4637	0	0	0	0.625192	0	0	0	0	0	0	0	0	0	0	0	0	0	0	1.24199	0	0	0	0	0	0	0	11.8277	0	6.90592	0	0	0	0	0	0	0	0	0	0	0	0	0	0	5	0	0	0	0	0
hsa-miR-4638-3p	0	0	0	0	0	0	0	0	0	0	0.458959	0	0	0	0	0	0	0	0	0	0	0	0	0	0	0	0	0	0	0	0	0	0	0	0	0	0	0	0	0	0	0	0	0	0	0	0	0	0
hsa-miR-4638-5p	0	0	0	0	2.18916	0	0	0	0	0	0	4.21048	0	0	0	0	0	0	2.06999	0	0	0	0	0	1.18026	0	0	0	0	0	0	0	0	0	0	0	0	0	0	0	0	0	0	0	14	0	0	0	0
hsa-miR-4639-3p	0	0	0	0	0	0	0	0	0	0	0	0	0	0	0	0	0	0	0	0	0	0	0	0	0	0	0	0	0	0	0	0	0	0	0	0	0	0	0	0	0	0	0	0	0	0	0	0	0
hsa-miR-4639-5p	0	0	0	0	0	0	0	0	0	0	0	0	0	0	0	0	0	0	0	0	0	0	0	0	0	0	0	0	0	0	0	1.94232	0	0	0	0	0	0	0	0	0	0	0	0	0	0	0	0	0
hsa-miR-4640-3p	0	0	0	0	0	0	0	0	0	0	0	0	0	0	0	0	0	0	0	0	0	0	0	0	0	0	0	0	0	0	0	0	0	0	0	0	0	0	0	0	0	0	0	0	0	0	0	0	0
hsa-miR-4640-5p	0	0	0	0	0	0	0	0	0	0	0	0	0	0	0	0	0	0	0	0	0	0	0	0	0	0	0	0	0	0	0	0	0	0	0	0	0	0	0	0	0	0	0	0	0	0	0	0	0
hsa-miR-4641	0	0	0	0	0	0	0	0	0	0	0	0	0	0	0	0	0	0	0	0	0	0	0	0	0	0	0	0	0	0	0	0	0	0	0	0	0	0	0	0	0	0	0	0	0	0	0	0	0
hsa-miR-4642	0	0	0	0	0	0	0	0	0	0	0	0	0	0	0	0	0	0	0	0	0	0	0	0	0	0	0	0	0	0	0	0	0	0	0	0	0	0	0	0	0	0	0	0	0	0	0	0	0
hsa-miR-4643	0	0	0	0	0	0	0	0	0	0	0	0	0	0	0	0	0	0	0	0	0	0	0	0	0	0	0	0	0	0	0	0	0	0	0	0	0	0	0	0	0	0	0	0	0	0	0	0	0
hsa-miR-4644	0	0	0	0	0	0	0	0	0	0	0	0	0	0	0	0	0	0	0	0	0	0	0	0	0	0	0	0	0	0	0	0	0	0	0	0	0	0	0	0	0	0	0	0	0	0	0	0	0
hsa-miR-4645-3p	0	0	0	0	0	0	0	0	0	0	0	0	0	0	0	0	0	0	0	0	0	0	0	0	0	0	0	0	0	0	0	0	0	0	0	0	0	0	0	0	0	0	0	0	0	0	0	0	0
hsa-miR-4645-5p	0	0	0	0	0	0	0	0	0	0	0	0	0	0	0	0	0	0	0	0	0	0	0	0	0	0	0	0	0	0	0	0	0	0	0	0	0	0	0	0	0	0	0	0	0	0	0	0	0
hsa-miR-4646-3p	0	0	0	0	0	0	26.0551	3.29118	0	4.21108	2.7535	0	19.4501	3.95339	0	0	0	1.21719	0.827994	0	5.6902	0	0	15.9668	0	0	0	0	0	0	0	0	0	0	0	0	0	0	0	0	0	0	0	0	0	0	17	40	0
hsa-miR-4646-5p	0	0	0	0	0	0	0	0	0	0	0	0	0	0	0	0	0	0	1.24199	0	0	0	0	0	0	0	0	0	11.511	0	0	0	0	0	0	0	0	0	0	0	0	0	0	0	0	0	0	0	0
hsa-miR-4647	0	0	0	0	0	0	0	0	0	0	0	0	0	0	0	0	0	0	0	0	0	0	0	0	0	0	0	0	0	0	0	0	0	0	0	0	0	0	0	0	0	0	0	0	0	0	0	0	0
hsa-miR-4648	0	0	0	0.375126	0	0	0	0	0	0	0	0	0	0	0	0	0	0	0	0	0	0	0	0	0	0	0	0	0	0	0	0	0	0	0	0	0	0	0	0	0	0	0	3	0	0	0	0	0
hsa-miR-4649-3p	0	0	0	0	0	0	0	0	0	0	0	0	0	0	0	0	0	0	0	0	0	0	0	0	0	0	0	0	0	0	0	0	0	0	0	0	0	0	0	0	0	0	0	0	0	0	0	0	0
hsa-miR-4649-5p	0	0	0	0	0	0	0	0	0	0	0	0	0	0	0	0	0	0	0	0	0	0	0	0	0	0	0	0	0	0	0	0	0	0	0	0	0	0	0	0	0	0	0	0	0	0	0	0	0
hsa-miR-4650-3p	0	0	0	0	0	0	0	0	0	0	0	0	0	0	0	0	0	0	0	0	0	0	0	0	0	0	0	0	0	0	0	0	0	0	0	0	0	0	0	0	0	0	0	0	0	0	0	0	0
hsa-miR-4650-5p	0	0	0	0	0	0	0	0	0	0	0	0	0	0	0	0	0	0	0	0	0	0	0	0	0	0	0	0	0	0	0	0	0	0	0	0	0	0	0	0	0	0	0	0	0	0	0	0	0
hsa-miR-4651	0	0	0	0	0	0	0	0	0	0	0	0	0	0	0	0	0	0	0	0	0	0	0	0	0	0	0	0	0	0	0	0	0	0	0	0	0	0	0	0	0	0	0	0	0	0	0	0	0
hsa-miR-4652-3p	0	0	0	0	0	0	0	0	0	0	0	0	0	0	0	0	0	0	0	0	0	0	0	0	0	0	0	0	0	0	0	0	0	0	0	0	0	0	0	0	0	0	0	0	0	0	0	0	0
hsa-miR-4652-5p	0	0	0	0	0	0	0	0	0	0	0	0	0	0	0	0	0	0	0	0	0	0	0	0	0	0	0	0	0	0	0	0	0	0	0	0	0	0	0	0	0	0	0	0	0	0	0	0	0
hsa-miR-4653-3p	0	0	0	0	0	0	0	0	0	0	0.688396	0	0	0	0	0	0	0	0	0	0	0	0	0	0	4.13238	0	0	0	0	0	0	0	0	0	9.0684	0	0	0	0	0	0	0	0	0	0	0	0	0
hsa-miR-4653-5p	0	0	0	0	0	0	0	0	0	0	0	0	0	0	0	0	0	0	0	0	0	0	0	0	0	0	0	0	0	0	0	0	0	0	0	0	0	0	0	0	0	0	0	0	0	0	0	0	0
hsa-miR-4654	0	0	0	0	0	0	0	0	0	0	0	0	0	0	0	0	0	0	0	0	0	0	0	0	0	0	0	0	0	0	0	0	0	0	0	0	0	0	0	0	0	0	0	0	0	0	0	0	0
hsa-miR-4655-3p	0	0	0	0	0	0	0	0	0	0	0	0	0	0	0	0	0	0	0	0	0	0	0	0	0	0	0	0	0	0	0	0	0	0	0	0	0	0	0	0	0	0	0	0	0	0	0	0	0
hsa-miR-4655-5p	0	0	0	0	0	0	0	0	0	0	0	0	0	0	0	0	0	0	0	0	0	0	0	0	0	0	0	0	0	0	0	0	0	0	0	0	0	0	0	0	0	0	0	0	0	0	0	0	0
hsa-miR-4656	0	0	0	0	0	0	0	0	0	0	0	0	0	0	0	0	0	0	0	0	0	0	0	0	0	0	0	0	0	0	0	0	0	0	0	0	0	0	0	0	0	0	0	0	0	0	0	0	0
hsa-miR-4657	0	0	0	0	0	0	0	0	0	0	0	0	0	0	0	0	0	0	0	0	0	0	0	0	0	0	0	0	0	0	0	0	0	0	0	0	0	0	0	0	0	0	0	0	0	0	0	0	0
hsa-miR-4658	0	0	0	1.12538	0	0	0	0	0	0	0	0	0	0	0	0	0	0	0	0	0	0	0	0	0	0	0	0	0	0	0	0	0	0	0	0	0	0	0	0	0	0	0	9	0	0	0	0	0
hsa-miR-4659a-3p	0	0	0	0	0	0	0	0	0	0	0.803114	0	0	0	0	0	0	0	0	0	3.28285	0	0	0	1.77064	0	0	0	0	0	0	0	0	0	0	0	0	0	0	0	0	0	0	0	0	0	0	0	0
hsa-miR-4659a-5p	0	0	0	0	0	0	0	0	0	0	0	0	0	0	0	0	0	0	0	0	0	0	0	0	0	0	0	0	0	0	0	0	0	0	0	0	0	0	0	0	0	0	0	0	0	0	0	0	0
hsa-miR-4659b-3p	0	0	0	0	0	0	0	0	0	0	0	0	0	0	0	0	0	0	1.44899	0	0	0	0	0	0	0	0	0	0	0	0	0	0	0	0	0	0	0	0	0	0	0	0	0	0	0	0	0	0
hsa-miR-4659b-5p	0	0	0	0	0	0	0	0	0	0	0	0	0	0	0	0	0	0	0	0	0	0	0	0	0	0	0	0	0	0	0	0	0	0	0	0	0	0	0	0	0	0	0	0	0	0	0	0	0
hsa-miR-466	0	0	0	0	0	0	0	0	0	0	0	0	0	0	0	0	0	0	0	0	0	0	0	0	0	0	0	0	0	0	0	0	0	0	0	0	0	0	0	0	0	0	0	0	0	0	0	0	0
hsa-miR-4660	0	0	0	1.75057	1.56365	0.877966	0	0	0	0	3.55661	0	0	0	0	0	0	0	1.24199	0	5.03374	0	0	0	0.885199	0	0	0	0	0	0	0	0	0	0	0	0	0	0	0	0	0	0	14	10	8	0	0	0
hsa-miR-4661-3p	0	0	0	0	0	0	0	0	0	0	0	0	0	0	0	0	0	0	0	0	0	0	0	0	0	0	0	0	0	0	0	0	0	0	0	0	0	0	0	0	0	0	0	0	0	0	0	0	0
hsa-miR-4661-5p	0	0	0	0	0	0	0	0	0	0	0	0	0	0	0	0	0	0	0	0	0	0	0	0	0	0	0	0	0	0	0	0	0	0	0	0	0	0	0	0	0	0	0	0	0	0	0	0	0
hsa-miR-4662a-3p	0	0	0	0	0	0	0	0	0	0	0	0	0	0	0	0	0	0	0	0	0	0	0	0	0	0	0	0	0	0	0	0	0	0	0	0	0	0	0	0	0	0	0	0	0	0	0	0	0
hsa-miR-4662a-5p	0	0	0	0.500187	0	0	0	0	0	2.59136	0	0	0	0	0	0	0	0	0	0	0	0	0.492514	0	0	0	0	0	0	0	0	0	0	0	0	0	0	0	0	0	0	0	0	4	0	0	0	0	0
hsa-miR-4662b	0	0	0	0	0	0	0	0	0	0	0	0	0	0	0	0	0	0	0	0	0	0	0	0	0	0	0	0	0	0	0	0	0	0	0	0	0	0	0	0	0	0	0	0	0	0	0	0	0
hsa-miR-4663	0	0	0	0	0	0	0	0	0	0	0	0	0	0	0	0	0	0	0	0	0	0	0	0	0	0	0	0	0	0	0	0	0	0	0	0	0	0	0	0	0	0	0	0	0	0	0	0	0
hsa-miR-4664-3p	0	0	0	0	0	0	0	0	0	0	0	0	0	0	0	0	0	0	0	0	0	0	0	0	0.295066	0	0	0	0	0	0	0	0	0	0	0	0	0	0	0	0	0	0	0	0	0	0	0	0
hsa-miR-4664-5p	0	0	0	0	0	0	0	0	0	0	0	0	0	0	0	0	0	0	0	0	0	0	0	0	0	0	0	0	0	0	0	0	0	0	0	0	0	0	0	0	0	0	0	0	0	0	0	0	0
hsa-miR-4665-3p	0	0	0	0	0	0	0	0	0	0	0	0	0	0	0	0	0	0	0	0	0	0	0	0	0	0	0	0	0	0	0	0	0	0	0	0	0	0	0	0	0	0	0	0	0	0	0	0	0
hsa-miR-4665-5p	0	0	0	0	0	0	0	0	0	0	0	0	0	0	0	0	0	0	0	0	0	0	0	0	0	0	0	0	0	0	0	0	0	0	0	0	0	0	0	0	0	0	0	0	0	0	0	0	0
hsa-miR-4666a-3p	0	0	0	0	0	0	0	0	0	0	0	0	0	0	0	0	0	0	0	0	0	0	0	0	0	0	0	0	0	0	0	0	0	0	0	0	0	0	0	0	0	0	0	0	0	0	0	0	0
hsa-miR-4666a-5p	0	0	0	0	0	0	0	0	0	0	0	0	0	0	0	0	0	0	0	0	0	0	0	0	0	0	0	0	0	0	0	0	0	0	0	0	0	0	0	0	0	0	0	0	0	0	0	0	0
hsa-miR-4666b	0	0	0	0	0	0	0	0	0	0	0	0	0	0	0	0	0	0	0	0	0	0	0	0	0	0	0	0	0	0	0	0	0	0	0	0	0	0	0	0	0	0	0	0	0	0	0	0	0
hsa-miR-4667-3p	0	0	0	0	1.09458	0	0	0.987378	0	0	0	0	0	0	0	0	0	2.43458	0	0	0	0	0	0	0	0	0	0	0	0	0	0	0	0	0	0	0	0	0	0	0	0	0	0	7	0	0	12	0
hsa-miR-4667-5p	0	0	0	0	0	0	0	0	0	0	0	0	0	0	0	0	0	0	0	0	0	0	0	0	0	0	0	0	0	0	0	0	0	0	0	0	0	0	0	0	0	0	0	0	0	0	0	0	0
hsa-miR-4668-3p	0	0	0	0	0	0	0	0	0	0	0	0	0	0	0	0	0	0	0	0	0	0	0	0	0	0	0	0	0	0	0	0	0	0	0	0	0	0	0	0	0	0	0	0	0	0	0	0	0
hsa-miR-4668-5p	0	0	0	0	0	0	0	0	0	0	0.688396	0	0	0	0	0	0	0.973754	1.44899	0	0	0	0	0	0	2.06684	0	0	0	0	0	0	0	0	0	0	0	0	0	0	0	0	0	0	0	0	0	0	0
hsa-miR-4669	0	0	0	12.1291	14.073	17.2306	0	0	0	0	11.5878	0	0	0	16.2945	0	12.5045	0	4.55397	0	9.19197	0	0	0	0	0	0	0	10.3606	0	0	6.79776	0	0	0	0	0	0	0	0	0	0	0	97	90	157	0	0	0
hsa-miR-4670-3p	0	0	0	0	0	0	0	0	0	0	0.688396	0	0	0	0	0	0	0	0	0	0	0	0	0	0	0	0	0	0	0	0	0	0	0	0	0	0	0	0	0	0	0	0	0	0	0	0	0	0
hsa-miR-4670-5p	0	0	0	0	0	0	0	0	0	0	0	0	0	0	0	0	0	0	0	0	0	0	0	0	0	0	0	0	0	0	0	0	0	0	0	0	0	0	0	0	0	0	0	0	0	0	0	0	0
hsa-miR-4671-3p	0	0	0	0	0	0	0	0	0	0	0	0	0	0	0	0	0	0	0	0	0	0	0	0	0	0	0	0	0	0	0	0	0	0	0	0	0	0	0	0	0	0	0	0	0	0	0	0	0
hsa-miR-4671-5p	0	0	0	0	0	0	0	0	0	0	0	0	0	0	0	0	0	0	0	0	0	0	0	0	0	0	0	0	0	0	0	0	0	0	0	0	0	0	0	0	0	0	0	0	0	0	0	0	0
hsa-miR-4672	0	0	0	0	0	0	0	0	0	0	0	0	0	0	0	0	0	0	0	0	0	0	0	0	0	0	0	0	0	0	0	0	0	0	0	0	0	0	0	0	0	0	0	0	0	0	0	0	0
hsa-miR-4673	0	0	0	0	0	0	0	0	0	0	0	0	0	0	0	0	0	0	0	0	0	0	0	0	0	0	0	0	0	0	0	0	0	0	0	0	0	0	0	0	0	0	0	0	0	0	0	0	0
hsa-miR-4674	0	0	0	0	0	0	0	0	0	0	0	0	0	0	0	0	0	0	0	0	0	0	0	0	0	0	0	0	0	0	0	0	0	0	0	0	0	0	0	0	0	0	0	0	0	0	0	0	0
hsa-miR-4675	0	0	0	0	0	0	0	0	0	0	0	0	0	0	0	0	0	0	0	0	0	0	0	0	0	0	0	0	0	0	0	0	0	0	0	0	0	0	0	0	0	0	0	0	0	0	0	0	0
hsa-miR-4676-3p	0	0	0	0	0	0	0	0	0	0	0.688396	0	0	0	0	0	0	2.67802	0	0	0	0	0	0	4.42623	0	0	0	0	0	0	0	0	0	0	0	0	0	0	0	0	0	0	0	0	0	0	0	0
hsa-miR-4676-5p	0	0	0	0	0	0	0	0	0	0	0	0	0	0	0	0	0	0	0	0	0	0	0	0	0	0	0	0	0	0	0	0	0	0	0	0	0	0	0	0	0	0	0	0	0	0	0	0	0
hsa-miR-4677-3p	0	0	0	0	0	0	0	0	0	0	0	0	0	0	0	0	0	0	0	0	0	0	0	0	0.590132	0	0	0	0	0	0	0	0	0	0	0	0	0	0	0	0	0	0	0	0	0	0	0	0
hsa-miR-4677-5p	0	0	0	0	0	0	0	0	0	0	0	0	0	0	0	0	0	0	0	0	0	0	0	0	0	0	0	0	0	0	0	0	0	0	0	0	0	0	0	0	0	0	0	0	0	0	0	0	0
hsa-miR-4678	0	0	0	0	0	0	0	0	0	0	0	0	0	0	0	0	0	0	0	0	0	0	0	0	0	0	0	0	0	0	0	0	0	0	0	0	0	0	0	0	0	0	0	0	0	0	0	0	0
hsa-miR-4679	0	0	0	0	0	0	0	0	0	0	0	0	0	0	0	0	0	0	0	0	0	0	0	0	0	0	0	0	0	0	0	0	0	0	0	0	0	0	0	0	0	0	0	0	0	0	0	0	0
hsa-miR-4680-3p	0	0	0	0	0	0	0	0	0	0	0	0	0	0	0	0	0	0	0	0	0	0	0	0	0	0	0	0	0	0	0	0	0	0	0	0	0	0	0	0	0	0	0	0	0	0	0	0	0
hsa-miR-4680-5p	0	0	0	0	0	0	0	0	0	0	0	0	0	0	0	0	0	0	0	0	0	0	0	0	0	0	0	0	0	0	0	0	0	0	0	0	0	0	0	0	0	0	0	0	0	0	0	0	0
hsa-miR-4681	0	0	0	0	0	0	0	0	0	0	0	0	0	0	0	0	0	0	0	0	0	0	0	0	0	0	0	0	0	0	0	0	0	0	0	0	0	0	0	0	0	0	0	0	0	0	0	0	0
hsa-miR-4682	0	0	0	0	0	0	0	0	0	0	0	0	0	0	0	0	0	0	0	0	0	0	0	0	0	0	0	0	0	0	0	0	0	0	0	0	0	0	0	0	0	0	0	0	0	0	0	0	0
hsa-miR-4683	0	0	0	0	0	0	0	0	0	0	0.573677	0	0	0	0	0	0	0	0	0	0	0	0	23.5303	0	0	0	0	0	0	0	0	0	0	0	0	0	0	0	0	0	0	0	0	0	0	0	0	0
hsa-miR-4684-3p	0	0	0	0	0	0	0	0	0	0	0	0	0	0	0	0	0	0	0	0	0	0	0	0	0	0	0	0	0	0	0	0	0	0	0	0	0	0	0	0	0	0	0	0	0	0	0	0	0
hsa-miR-4684-5p	0	0	0	0	0	0	0	0	0	0	0	0	0	0	0	0	0	0	0	0	0	0	0	0	0	0	0	0	0	0	0	0	0	0	0	0	0	0	0	0	0	0	0	0	0	0	0	0	0
hsa-miR-4685-3p	6.29793	0	0	1.12538	2.50187	5.04845	0	3.45577	0	11.3371	2.8683	11.2281	22.4423	9.22533	0	0	14.3572	12.6596	1.03499	0	3.72054	0	0	0	1.47533	5.1658	0	14.8413	0	0	0	1.45674	0	0	0	0	0	0	0	0	22	0	0	9	16	46	0	42	0
hsa-miR-4685-5p	0	0	0	0	0	0	0	0	0	0	0	0	0	0	0	0	0	0	0	0	0	0	0	0	0	0	0	0	0	0	0	0	0	0	0	0	0	0	0	0	0	0	0	0	0	0	0	0	0
hsa-miR-4686	0	0	0	1.62557	0	0	0	0	0	0	0	0	0	0	0	0	0	0	0	0	0	0	0	0	0.590132	0	0	0	0	0	0	0	0	0	0	0	0	0	0	0	0	0	0	13	0	0	0	0	0
hsa-miR-4687-3p	0	0	0	0	0	0	0	0	0	0	0	0	0	0	0	0	0	0	0	0	0	0	0	0	0	0	0	0	0	0	0	0	0	0	0	0	0	0	0	0	0	0	0	0	0	0	0	0	0
hsa-miR-4687-5p	0	0	0	0	0	0	0	0	0	0	0	0	0	0	0	0	0	0	1.24199	0	0	0	0	0	0	0	1.68892	0	0	0	0	0	0	0	0	0	0	0	0	0	0	0	0	0	0	0	0	0	0
hsa-miR-4688	0	0	0	0	0	0	0	0	0	0	0	0	0	0	0	0	0	0	0	0	0	0	0	0	0	0	0	0	0	0	0	0	0	0	0	0	0	0	0	0	0	0	0	0	0	0	0	0	0
hsa-miR-4689	0	0	0	0	0	0	0	0	0	0	0	0	0	0	0	0	0	0	0	0	0	0	0	0	0	0	0	0	0	0	0	0	0	0	0	0	0	0	0	0	0	0	0	0	0	0	0	0	0
hsa-miR-4690-3p	0	0	0	0	0	0	0	0	0	0	0.229437	0	0	0	0	0	0	0	0	0	0	0	0	0	0.295066	0	0	0	0	0	0	0	0	0	0	0	0	0	0	0	0	0	0	0	0	0	0	0	0
hsa-miR-4690-5p	0	0	0	0	0	0	0	0	0	0	0	0	0	0	0	0	0	0	0	0	0	0	0	0	0	0	0	0	0	0	0	0	0	0	0	0	0	0	0	0	0	0	0	0	0	0	0	0	0
hsa-miR-4691-3p	0	0	0	0	0	0	0	0	0	0	0	0	0	0	0	0	0	0	0	0	0	0	0	0	0	0	0	0	0	0	0	0	0	0	0	0	0	0	0	0	0	0	0	0	0	0	0	0	0
hsa-miR-4691-5p	0	0	0	0	0	0	0	0	0	0	0	0	0	0	0	0	0	0	0	0	0	0	0	0	0	0	0	0	0	0	0	0	0	0	0	0	0	0	0	0	0	0	0	0	0	0	0	0	0
hsa-miR-4692	0	0	0	0	0	0	0	0	0	0	0	0	0	0	0	0	0	0	0	0	0	0	0	0	0	0	0	0	0	0	0	0	0	0	0	0	0	0	0	0	0	0	0	0	0	0	0	0	0
hsa-miR-4693-3p	0	0	0	0	0	0	0	0	0	0	0	0	0	0	0	0	0	0	0	0	0	0	0	0	0	0	0	0	0	0	0	0	0	0	0	0	0	0	0	0	0	0	0	0	0	0	0	0	0
hsa-miR-4693-5p	0	0	0	0	0	0	0	0	0	0	0	0	0	0	0	0	0	0	0	0	0	0	0	0	0	0	0	0	0	0	0	0	0	0	0	0	0	0	0	0	0	0	0	0	0	0	0	0	0
hsa-miR-4694-3p	0	0	0	0	0	0	0	0	0	0	0	0	0	0	0	0	0	0	0	0	0	0	0	0	0	0	0	0	0	0	0	0	0	0	0	0	0	0	0	0	0	0	0	0	0	0	0	0	0
hsa-miR-4694-5p	0	0	0	0	0	0	0	0	0	0	0	0	0	0	0	0	0	0	0	0	0	0	0	0	0	0	0	0	0	0	0	0	0	0	0	0	0	0	0	0	0	0	0	0	0	0	0	0	0
hsa-miR-4695-3p	0	0	0	0	0	0	0	0	0	0	0	0	0	0	0	0	0	0	0	0	0	0	0	0	0	0	0	0	0	0	0	0	0	0	0	0	0	0	0	0	0	0	0	0	0	0	0	0	0
hsa-miR-4695-5p	0	0	0	0	0	0	0	0	0	0	0	0	0	0	0	0	0	0	0	0	0	0	0	0	0	0	0	0	0	0	0	0	0	0	0	0	0	0	0	0	0	0	0	0	0	0	0	0	0
hsa-miR-4696	0	0	0	0	0	0	0	0	0	0	0	0	0	0	0	0	0	0	0	0	0	0	0	0	0	0	0	0	0	0	0	0	0	0	0	0	0	0	0	0	0	0	0	0	0	0	0	0	0
hsa-miR-4697-3p	0	0	0	0	0	0	0	0	0	0	0	0	0	0	0	0	0	0	0	0	0	0	0	0	1.47533	0	0	0	0	0	0	0	0	0	0	0	0	0	0	0	0	0	0	0	0	0	0	0	0
hsa-miR-4697-5p	0	0	0	0	0	0	0	0	0	0	0	0	0	0	0	0	0	0	0	0	0	0	0	0	0	0	0	0	0	0	0	0	0	0	0	0	0	0	0	0	0	0	0	0	0	0	0	0	0
hsa-miR-4698	0	0	0	0	0	0	0	0	0	0	0	0	0	0	0	0	0	0	0	0	0	0	0	0	0	0	0	0	0	0	0	0	0	0	0	0	0	0	0	0	0	0	0	0	0	0	0	0	0
hsa-miR-4699-3p	0	0	0	0	0	0	0	0	0	0	0	0	0	0	0	0	0	0	0	0	0	0	0	0	0	0	0	0	0	0	0	0	0	0	0	0	0	0	0	0	0	0	0	0	0	0	0	0	0
hsa-miR-4699-5p	0	0	0	0	0	0	0	0	0	0	0	0	0	0	0	0	0	0	0	0	0	0	0	0	0	0	0	0	0	0	0	0	0	0	0	0	0	0	0	0	0	0	0	0	0	0	0	0	0
hsa-miR-4700-3p	0	0	0	0	0	0	0	0	0	0	0	0	0	0	0	0	0	0	0	0	0	0	0	0	0	0	0	0	0	0	0	0	0	0	0	0	0	0	0	0	0	0	0	0	0	0	0	0	0
hsa-miR-4700-5p	0	0	0	0	0	0	0	0	0	0	0	0	0	0	0	0	0	0	0	0	0	0	0	0	0	0	0	0	0	0	0	0	0	0	0	0	0	0	0	0	0	0	0	0	0	0	0	0	0
hsa-miR-4701-3p	0	0	0	0	0	0	0	0	0	0	0	0	0	0	0	0	0	0	0	0	0	0	0	0	0	0	0	0	0	0	0	0	0	0	0	0	0	0	0	0	0	0	0	0	0	0	0	0	0
hsa-miR-4701-5p	0	0	0	0	0	0	0	0	0	0	0	0	0	0	0	0	0	0	0	0	0	0	0	0	0	0	0	0	0	0	0	0	0	0	0	0	0	0	0	0	0	0	0	0	0	0	0	0	0
hsa-miR-4703-3p	0	0	0	0	0	0	0	0	0	0	0	0	0	0	0	0	0	0	0	0	0	0	0	0	0	0	0	0	0	0	0	0	0	0	0	0	0	0	0	0	0	0	0	0	0	0	0	0	0
hsa-miR-4703-5p	0	0	0	0	0	0	0	0	0	0	0	0	0	0	0	0	0	0	0	0	0	0	0	0	0	0	0	0	0	0	0	0	0	0	0	0	0	0	0	0	0	0	0	0	0	0	0	0	0
hsa-miR-4704-3p	0	0	0	0	0	0	0	0	0	0	0	0	0	0	0	0	0	0	0	0	0	0	0	0	0	0	0	0	0	0	0	0	0	0	0	0	0	0	0	0	0	0	0	0	0	0	0	0	0
hsa-miR-4704-5p	0	0	0	0	0	0	0	0	0	0	0	0	0	0	0	0	0	0	0	0	0	0	0	0	0	0	0	0	0	0	0	0	0	0	0	0	0	0	0	0	0	0	0	0	0	0	0	0	0
hsa-miR-4705	0	0	0	0	0	0	0	0	0	0	0	0	0	0	0	0	0	0	0	0	0	0	0	0	0	0	0	0	0	0	0	0	0	0	0	0	0	0	0	0	0	0	0	0	0	0	0	0	0
hsa-miR-4706	0	0	0	0	0	0	0	0	0	0	0	0	0	0	0	0	0	0	0	0	0	0	0	0	0	0	0	0	0	0	0	0	0	0	0	0	0	0	0	0	0	0	0	0	0	0	0	0	0
hsa-miR-4707-3p	0	0	0	0	0	0	0	0	0	0	0	0	0	0	0	0	0	0	0	0	0	0	0	0	0	0	0	0	0	0	0	0	0	0	0	0	0	0	0	0	0	0	0	0	0	0	0	0	0
hsa-miR-4707-5p	0	0	0	0	4.22188	0	0	0	0	0	0	0	0	0	0	0	0	0	0	0	0	0	0	0	0	0	0	0	0	0	0	0	0	0	0	0	0	0	0	0	0	0	0	0	27	0	0	0	0
hsa-miR-4708-3p	0	0	0	0	0	0	0	0	0	0	0	0	0	0	0	0	0	0	0	0	0	0	0	0	0	0	0	0	0	0	0	0	0	0	0	0	0	0	0	0	0	0	0	0	0	0	0	0	0
hsa-miR-4708-5p	0	0	0	0	0	0	0	0	0	0	0	0	0	0	0	0	0	0	0	0	0	0	0	0	0	0	0	0	0	0	0	0	0	0	0	0	0	0	0	0	0	0	0	0	0	0	0	0	0
hsa-miR-4709-3p	0	0	0	0	0	0	0	0	0	0	0	0	0	0	0	0	0	0	0	0	0	0	0	0	0	0	0	0	0	0	0	0	0	0	0	0	0	0	0	0	0	0	0	0	0	0	0	0	0
hsa-miR-4709-5p	0	0	0	0	0	0	0	0	0	0	0	0	0	0	0	0	0	0	0	0	0	0	0	0	0	0	0	0	0	0	0	0	0	0	0	0	0	0	0	0	0	0	0	0	0	0	0	0	0
hsa-miR-4710	0	0	0	0	0	0	0	0	0	0	0	0	0	0	0	0	0	0	0	0	0	0	0	0	0	0	0	0	0	0	0	0	0	0	0	0	0	0	0	0	0	0	0	0	0	0	0	0	0
hsa-miR-4711-3p	0	0	0	0	0	0	0	0	0	0	0	0	0	0	0	0	0	0	0	0	0	0	0	0	0	0	0	0	0	0	0	0	0	0	0	0	0	0	0	0	0	0	0	0	0	0	0	0	0
hsa-miR-4711-5p	0	0	0	0	0	0	0	0	0	0	0	0	0	0	0	0	0	0	0	0	0	0	0	0	0	0	0	0	0	0	0	0	0	0	0	0	0	0	0	0	0	0	0	0	0	0	0	0	0
hsa-miR-4712-3p	0	0	0	0	0	0	0	0	0	0	0	0	0	0	0	0	0	0	0	0	0	0	0	0	0	0	0	0	0	0	0	0	0	0	0	0	0	0	0	0	0	0	0	0	0	0	0	0	0
hsa-miR-4712-5p	0	0	0	0	0	0	0	0	0	0	0	0	0	0	0	0	0	0	0	0	0	0	0	0	0	0	0	0	0	0	0	0	0	0	0	0	0	0	0	0	0	0	0	0	0	0	0	0	0
hsa-miR-4713-3p	0	0	0	0	0	0	0	0	0	0	0	0	0	0	0	0	0	0	0	0	0	0	0	0	0	0	0	0	0	0	0	0	0	0	0	0	0	0	0	0	0	0	0	0	0	0	0	0	0
hsa-miR-4713-5p	0	0	0	0	0	0	0	0	0	0	0	0	0	0	0	0	0	0	0	0	0	0	0	0	0	0	0	0	0	0	0	0	0	0	0	0	0	0	0	0	0	0	0	0	0	0	0	0	0
hsa-miR-4714-3p	0	0	0	1.62557	0	0	0	0.822782	0	0	0.458959	0	0	9.22533	0	0	0	0	2.48398	0	0	0	0	0	2.0657	0	0	0	0	0	0	0	0	0	0	0	0	0	0	0	0	0	0	13	0	0	0	10	0
hsa-miR-4714-5p	0	0	0	0	0	0	0	0	0	0	0	0	0	0	0	0	0	0	0	0	0	0	0	0	0	0	0	0	0	0	0	0	0	0	0	0	0	0	0	0	0	0	0	0	0	0	0	0	0
hsa-miR-4715-3p	0	0	0	0	0	0	0	0	0	0	0	0	0	0	0	0	0	0	0	0	0	0	0	0	0	0	0	0	0	0	0	0	0	0	0	0	0	0	0	0	0	0	0	0	0	0	0	0	0
hsa-miR-4715-5p	0	0	0	0	0	0	0	0	0	0	0	0	0	0	0	0	0	0	0	0	0	0	0	0	0	0	0	0	0	0	0	0	0	0	0	0	0	0	0	0	0	0	0	0	0	0	0	0	0
hsa-miR-4716-3p	0	0	0	0	0	0	0	0	0	0	0	0	0	0	0	0	0	0	0	0	0	0	0	0	0	0	0	0	0	0	0	0	0	0	0	0	0	0	0	0	0	0	0	0	0	0	0	0	0
hsa-miR-4716-5p	0	0	0	0	0	0	0	0	0	0	0	0	0	0	0	0	0	0	0	0	0	0	0	0	0	0	0	0	0	0	0	0	0	0	0	0	0	0	0	0	0	0	0	0	0	0	0	0	0
hsa-miR-4717-3p	0	0	0	0	0	0	0	0	0	0	0	0	0	0	0	0	0	0	0	0	0	0	0	0	0	0	0	0	0	0	0	0	0	0	0	0	0	0	0	0	0	0	0	0	0	0	0	0	0
hsa-miR-4717-5p	0	0	0	0	0	0	0	0	0	0	0	0	0	0	0	0	0	0	0	0	0	0	0	0	0	0	0	0	0	0	0	0	0	0	0	0	0	0	0	0	0	0	0	0	0	0	0	0	0
hsa-miR-4718	0	0	0	0	0	0	0	0	0	0	0	0	0	0	0	0	0	0	0	0	0	0	0	0	0	0	0	0	0	0	0	0	0	0	0	0	0	0	0	0	0	0	0	0	0	0	0	0	0
hsa-miR-4719	0	0	0	0	0	0	0	0	0	0	0	0	0	0	0	0	0	0	0	0	0	0	0	0	0	0	0	0	0	0	0	0	0	0	0	0	0	0	0	0	0	0	0	0	0	0	0	0	0
hsa-miR-4720-3p	0	0	0	0	0	0	0	0	0	0	0	0	0	0	0	0	0	0	0	0	0	0	0	0	0	0	0	0	0	0	0	0	0	0	0	0	0	0	0	0	0	0	0	0	0	0	0	0	0
hsa-miR-4720-5p	0	0	0	0	0	0	0	0	0	0	0	0	0	0	0	0	0	0	0	0	0	0	0	0	0	0	0	0	0	0	0	0	0	0	0	0	0	0	0	0	0	0	0	0	0	0	0	0	0
hsa-miR-4721	0	0	0	0	0	0	0	0	0	0	0	0	0	0	0	0	0	0	0	0	0	0	0	0	0	0	0	0	0	0	0	0	0	0	0	0	0	0	0	0	0	0	0	0	0	0	0	0	0
hsa-miR-4722-3p	0	0	0	0	0	0	0	0	0	0	0	0	0	0	0	0	0	0	0	0	0	0	0	0	0	0	0	0	0	0	0	0	0	0	0	0	0	0	0	0	0	0	0	0	0	0	0	0	0
hsa-miR-4722-5p	0	0	0	1.00032	0	0	0	0	0	0	0	0	0	0	0	0	0	0	0	0	0	0	0	0	0	0	0	0	0	0	0	0	0	0	0	0	0	0	0	0	0	0	0	8	0	0	0	0	0
hsa-miR-4723-3p	9.16059	0	0	0	0	0	0	0.822782	0	0	0	0	0	0	0	0	0	0	0	0	0	0	0	0	0	0	0	0	0	0	0	0	0	0	0	0	0	0	0	0	32	0	0	0	0	0	0	10	0
hsa-miR-4723-5p	0	0	0	0	0	0	0	0	0	0	0	0	0	0	0	0	0	0	0	0	0	0	0	0	0	0	0	0	0	0	0	0	0	0	0	0	0	0	0	0	0	0	0	0	0	0	0	0	0
hsa-miR-4724-3p	0	0	0	0	0	0	0	0	0	0	0	0	0	0	0	0	0	0	0	0	0	0	0	0	0	0	0	0	0	0	0	0	0	0	0	0	0	0	0	0	0	0	0	0	0	0	0	0	0
hsa-miR-4724-5p	0	0	0	0	0	0	0	0	0	0	0	0	0	0	0	0	0	0	0	0	0	0	0	0	0	0	0	0	0	0	0	0	0	0	0	0	0	0	0	0	0	0	0	0	0	0	0	0	0
hsa-miR-4725-3p	0	12.4021	0	0	0	1.42671	0	0	0	0	0	0	0	0	0	0	0	0	0	0	0	0	0	0	0	0	0	0	0	0	0	0	0	0	0	0	0	0	0	0	0	34	0	0	0	13	0	0	0
hsa-miR-4725-5p	0	0	0	0	0	0	0	0	0	0	0	0	0	0	0	0	0	0	0	0	0	0	0	0	0	0	0	0	0	0	0	0	0	0	0	0	0	0	0	0	0	0	0	0	0	0	0	0	0
hsa-miR-4726-3p	0	0	0	0	0	0	0	0	0	0	0	0	0	0	0	0	0	0	0	0	0	0	0	0	0	0	0	0	0	0	0	0	0	0	0	0	0	0	0	0	0	0	0	0	0	0	0	0	0
hsa-miR-4726-5p	0	0	0	1.75057	0	0	0	0	0	0	0	0	0	0	0	0	0	0	0	0	0	0	0	0	0	0	0	0	0	0	0	0	0	0	0	0	0	0	0	0	0	0	0	14	0	0	0	0	0
hsa-miR-4727-3p	0	0	0	0	0	0	0	0	0	0	0	0	0	0	0	0	0	0	0	0	0	0	0	0	0	0	0	0	0	0	0	0	0	0	0	0	0	0	0	0	0	0	0	0	0	0	0	0	0
hsa-miR-4727-5p	0	0	0	0	0	0	0	0	0	0	0	0	0	0	0	0	0	0	0	0	0	0	0	0	0	0	0	0	0	0	0	0	0	0	0	0	0	0	0	0	0	0	0	0	0	0	0	0	0
hsa-miR-4728-3p	0	0	0	0	0	0	0	0	0	0	0	0	0	0	0	0	0	0	0	0	0	0	0	0	0	0	0	4.45263	0	0	0	0	0	0	0	0	7.2152	0	0	0	0	0	0	0	0	0	0	0	0
hsa-miR-4728-5p	0	0	0	0	0	0	0	0	0	0	0	0	0	0	0	0	0	0	0	0	0	0	0	0	0	0	0	0	0	0	0	0	0	0	0	0	0	0	0	0	0	0	0	0	0	0	0	0	0
hsa-miR-4729	0	0	0	0	0	0	0	0	0	0	0	0	0	0	0	0	0	0	0	0	0	0	0	0	0	0	0	0	0	0	0	0	0	0	0	0	0	0	0	0	0	0	0	0	0	0	0	0	0
hsa-miR-4730	0	0	0	0	0	0	0	0	0	0	0	0	0	0	0	0	0	0	0	0	0	0	0	0	0	0	0	0	0	0	0	0	0	0	0	0	0	0	0	0	0	0	0	0	0	0	0	0	0
hsa-miR-4731-3p	0	0	0	0	0	0	0	0	0	0	0	0	0	0	0	0	0	0	0	0	0	0	0	0	0	0	0	0	0	0	0	0	0	0	0	0	0	0	0	0	0	0	0	0	0	0	0	0	0
hsa-miR-4731-5p	0	0	0	0	0	0	0	0	0	0	0	0	0	0	0	0	0	0	0	0	0	0	0	0	0	0	0	0	0	0	0	0	0	0	0	0	0	0	0	0	0	0	0	0	0	0	0	0	0
hsa-miR-4732-3p	31.7759	2.18854	26.8122	4.25145	18.764	11.1944	4.59824	17.032	20.337	3.23913	12.8498	18.2457	2.99218	5.93046	3.76013	0	12.5045	12.1727	11.1781	3.18023	11.8182	7.64709	0	6.7227	13.2789	46.4935	6.75833	8.90527	4.60506	1.58794	5.11932	5.8266	1.66425	0	0	0.21592	0	15.3039	0.718284	0	111	6	66	34	120	102	3	207	21
hsa-miR-4732-5p	231.592	337.044	116.998	173.684	190.298	375.012	88.9008	286.005	342.805	204.393	289.006	464.765	293.256	423.712	334.657	360.634	549.737	536.328	435.323	384.023	456.533	567.331	168.411	543.724	150.79	498.003	135.169	164.726	112.807	222.281	261.059	154.407	133.965	267.639	90.973	248.518	66.7376	404.354	310.961	46.7262	809	924	288	1389	1217	3417	58	3476	354
hsa-miR-4733-3p	0	0	0	0	0	0	0	0	0	0	0	0	0	0	0	0	0	0	0	0	0	0	0	0	0	0	0	0	0	0	0	0	0	0	0	0	0	0	0	0	0	0	0	0	0	0	0	0	0
hsa-miR-4733-5p	0	0	0	0	0	0	0	0	0	0	0	0	0	0	0	0	0	0	0	0	0	0	0	0	0	0	0	0	0	0	0	0	0	0	0	0	0	0	0	0	0	0	0	0	0	0	0	0	0
hsa-miR-4734	0	0	0	0	0	0	0	0	0	0	0	0	0	0	0	0	0	0	0	0	0	0	0	0	0	0	0	0	0	0	0	0	0	0	0	0	0	0	0	0	0	0	0	0	0	0	0	0	0
hsa-miR-4735-3p	0	0	0	0	0	0	0	0	0	0	0	0	0	0	0	0	0	0	0	0	0	0	0	0	0	0	0	0	0	0	0	0	0	0	0	0	0	0	0	0	0	0	0	0	0	0	0	0	0
hsa-miR-4735-5p	0	0	0	0	0	0	0	0	0	0	0	0	0	0	0	0	0	0	0	0	0	0	0	0	0	0	0	0	0	0	0	0	0	0	0	0	0	0	0	0	0	0	0	0	0	0	0	0	0
hsa-miR-4736	0	0	0	0	0	0	0	0	0	0	0	0	0	0	0	0	0	0	0	0	0	0	0	0	0	0	0	0	0	0	0	0	0	0	0	0	0	0	0	0	0	0	0	0	0	0	0	0	0
hsa-miR-4737	0	0	0	0	0	0	0	0	0	0	0	0	0	0	0	0	0	0	0	0	0	0	0	0	0	0	0	0	0	0	0	0	0	0	0	0	0	0	0	0	0	0	0	0	0	0	0	0	0
hsa-miR-4738-3p	0	0	0	1.25044	0	0	0	0.822782	0	5.50661	0.344155	0	0	0	0	0	0	0	2.27698	4.77034	3.93945	0	0	0	0.885199	3.09896	0	10.3887	0	0	0	0	0	0	0	0	0	0	0	0	0	0	0	10	0	0	0	10	0
hsa-miR-4738-5p	0	0	0	0	0	0	0	0	0	0	0	0	0	0	0	0	0	0	0	0	0	0	0	0	0	0	0	0	0	0	0	0	0	0	0	0	0	0	0	0	0	0	0	0	0	0	0	0	0
hsa-miR-4739	0	0	0	0	0	0	0	0	0	0	0	0	0	0	0	0	0	0	0	0	0	0	0	0	0	0	0	0	0	0	0	0	0	0	0	0	0	0	0	0	0	0	0	0	0	0	0	0	0
hsa-miR-4740-3p	0	0	0	0	0	0	0	0	0	0	0	0	0	0	0	0	0	0	0	0	0	0	0	0	0	0	0	0	0	0	0	0	0	0	0	0	0	0	0	0	0	0	0	0	0	0	0	0	0
hsa-miR-4740-5p	0	0	0	0	0	0	0	0	0	0	0	0	0	0	0	0	0	0	0	0	0	0	0	0	0	0	0	0	0	0	0	0	0	0	0	0	0	0	0	0	0	0	0	0	0	0	0	0	0
hsa-miR-4741	0	0	0	0	0	1.42671	0	0	0	0	0	0	0	0	0	0	0	0	0	0	0	0	0	0	0	0	0	0	0	0	0	0	0	0	0	0	0	0	0	0	0	0	0	0	0	13	0	0	0
hsa-miR-4742-3p	0	0	0	10.1284	4.53468	5.92641	27.5894	8.1457	0	3.56301	10.6699	3.80957	0	15.1558	25.0687	0	28.7143	5.35604	20.4931	18.6843	6.78449	11.6525	0	37.8172	3.8361	1.03342	0	0	0	0	0	1.45674	5.82452	27.6137	0	0	0	0	0	0	0	0	0	81	29	54	18	99	0
hsa-miR-4742-5p	0	0	0	0	0	0	0	0	0	0	0	0	0	0	0	0	0	0	0	0	0	0	0	0	0	0	0	0	0	0	0	0	0	0	0	0	0	0	0	0	0	0	0	0	0	0	0	0	0
hsa-miR-4743-3p	0	0	0	0	0	0	0	0	0	0	0	0	0	0	0	0	0	0	0	0	0	0	0	0	0	0	0	0	0	0	0	0	0	0	0	0	0	0	0	0	0	0	0	0	0	0	0	0	0
hsa-miR-4743-5p	0	0	0	0	0	0	0	0	0	0	0	0	0	0	0	0	0	0	0	0	0	0	0	0	0	0	0	0	0	0	0	0	0	0	0	0	0	0	0	0	0	0	0	0	0	0	0	0	0
hsa-miR-4744	0	0	0	0	0	0	0	0	0	0	0	0	0	0	0	0	0	0	0	0	0	0	0	0	0	0	0	0	0	0	0	0	0	0	0	0	0	0	0	0	0	0	0	0	0	0	0	0	0
hsa-miR-4745-3p	0	0	0	0	0	1.09749	0	0.575962	0	0	0	0	0	0	0	0	0	0	0	0	0	0	0	0	0	0	0	11.8721	0	0	0	0	0	0	0	0	0	0	0	0	0	0	0	0	0	10	0	7	0
hsa-miR-4745-5p	0	0	0	0	0	0	0	1.06965	0	0	0	0	0	0	13.7865	0	0	0	1.24199	0	0	0	0	0	0	0	0	0	0	3.17588	0	0	0	0	0	0	0	0	0	0	0	0	0	0	0	0	0	13	0
hsa-miR-4746-3p	0	0	0	0	0	0	0	0	0	0	0	0	0	0	0	0	0	0	0	0	0	0	0	0	0	0	0	0	0	0	0	0	0	0	0	0	0	0	0	0	0	0	0	0	0	0	0	0	0
hsa-miR-4746-5p	0	0	0	0	1.72001	0.768263	0	0.822782	0	0	1.49151	0	0	0	0	0	6.02044	0	0	0	0	0	0	0	5.90181	0	0	0	0	0	0	0	0	0	0	0	0	0	0	0	0	0	0	0	11	7	0	10	0
hsa-miR-4747-3p	0	0	0	0	0	0	15.329	0	0	0	0	0	0	0	0	0	0	0	0	0	0	0	0	0	0	0	0	0	0	0	0	0.971162	0	0	0	0	0	0	0	0	0	0	0	0	0	0	10	0	0
hsa-miR-4747-5p	0	0	0	0	2.0328	0	0	0	0	0	1.37679	4.01015	0	0	0	0	0	0	0	0	0	0	0	0	0	0	0	0	18.4169	0	0	1.94232	0	0	0	0	0	0	0	0	0	0	0	0	13	0	0	0	0
hsa-miR-4748	0	0	0	0	0	0	0	0	0	0	0	0	0	0	0	0	0	0	0	0	0	0	0	0	0	0	0	0	0	0	0	0	0	0	0	0	0	0	40.9349	0	0	0	0	0	0	0	0	0	0
hsa-miR-4749-3p	0	0	0	0	0	0	0	0.740509	0	0	0.114718	0	0	0	0	0	0	0	0	0	0	0	0	0	0	0	0	0	0	0	0	0	0	0	0	0	0	0	0	0	0	0	0	0	0	0	0	9	0
hsa-miR-4749-5p	0	0	0	0	0	0	0	0	0	0	1.14727	0	0	0	0	0	0	0	0	0	0	0	0	0	0	0	0	0	0	3.17588	0	0	0	0	0	0	0	0	0	0	0	0	0	0	0	0	0	0	0
hsa-miR-4750-3p	0	0	0	0	0	0	0	0	0	0	0	0	0	0	0	0	0	0	0	0	0	0	0	0	0	0	0	0	0	0	0	0	0	0	0	0	0	0	0	0	0	0	0	0	0	0	0	0	0
hsa-miR-4750-5p	0	0	0	0	0	0	19.9272	1.56334	0	0	0	0	0	0	0	0	0	0	0	0	0	0	0	0	0.590132	0	0	0	0	0	0	0	0	0	0	0	0	0	0	0	0	0	0	0	0	0	13	19	0
hsa-miR-4751	0	0	0	0	0	0	0	0	0	0	0	0	0	0	0	0	0	0	0	0	0	0	0	0	0	0	0	0	0	0	0	0	0	0	0	0	0	0	0	0	0	0	0	0	0	0	0	0	0
hsa-miR-4752	0	0	0	0	0	0	0	0	0	0	0	0	0	0	0	0	0	0	0	0	0	0	0	0	0	0	0	0	0	0	0	0	0	0	0	0	0	0	0	0	0	0	0	0	0	0	0	0	0
hsa-miR-4753-3p	0	0	0	0	0	0	0	0	0	0	0	0	0	0	0	0	0	0	0	0	0	0	0	0	0	0	0	0	0	0	0	0	0	0	0	0	0	0	0	0	0	0	0	0	0	0	0	0	0
hsa-miR-4753-5p	0	0	0	1.12538	0	0	32.1877	0	0	0	0	0	0	0	0	0	0	0	0	0	0	0	0	0	2.9509	4.13238	0	0	0	0	0	0	0	0	0	0	0	0	0	0	0	0	0	9	0	0	21	0	0
hsa-miR-4754	0	0	0	0.500187	0	0	0	1.31647	0	0	0.688396	0	0	0	0	0	0	0	1.03499	6.36045	0	0	0	0	0	0	0	0	0	0	0	0	0	0	0	0	0	0	0	0	0	0	0	4	0	0	0	16	0
hsa-miR-4755-3p	0	0	0	2.75095	0	0	0	0	0	0	0.458959	0	0	0	0	0	0	0	0	0	0	0	0	0	0.590132	0	0	0	0	0	0	0	0	0	0	0	0	0	0	0	0	0	0	22	0	0	0	0	0
hsa-miR-4755-5p	0	0	0	0	0	0	0	0	0	0	0	0	0	0	0	0	10.1888	0	0	0	0	0	0	0	0	0	0	0	13.8135	0	0	0	0	0	0	0	0	8.85046	0	0	0	0	0	0	0	0	0	0	0
hsa-miR-4756-3p	0	0	0	0	0	0	0	0	0	0	0	0	0	0	0	0	0	0	0	0	0	0	0	0	0	0	0	0	0	0	0	0	0	0	0	0	0	0	0	0	0	0	0	0	0	0	0	0	0
hsa-miR-4756-5p	0	0	0	0	0	0	0	0	0	0	0	0	0	0	0	0	0	0	0	0	0	0	0	0	0	0	0	0	0	0	0	0	0	0	0	0	0	0	0	0	0	0	0	0	0	0	0	0	0
hsa-miR-4757-3p	0	0	0	0	0	0	0	0	0	0	0	0	0	0	0	0	0	0	0	0	0	0	0	0	0	0	0	0	0	0	0	0	0	0	0	0	0	0	0	0	0	0	0	0	0	0	0	0	0
hsa-miR-4757-5p	0	0	0	0	0	0	0	0	0	0	0	0	0	0	0	0	0	0	0	0	0	0	0	0	0	0	0	0	0	0	0	0	0	0	0	0	0	0	0	0	0	0	0	0	0	0	0	0	0
hsa-miR-4758-3p	0	0	0	0	0	0	0	0	0	0	0	0	0	0	0	0	0	0	0	0	0	0	0	0	0	0	0	0	0	0	0	0	0	0	0	0	0	0	0	0	0	0	0	0	0	0	0	0	0
hsa-miR-4758-5p	0	0	0	0	0	0	0	0	0	0	0	0	0	0	0	0	0	0	0	0	0	0	0	0	0	0	0	0	0	0	0	0	0	0	0	0	0	0	0	0	0	0	0	0	0	0	0	0	0
hsa-miR-4759	0	0	0	0	0	0	0	0	0	0	0	0	0	0	0	0	0	0	0	0	0	0	0	0	0	0	0	0	0	0	0	0	0	0	0	0	0	0	0	0	0	0	0	0	0	0	0	0	0
hsa-miR-4760-3p	0	0	0	0	0	0	0	0	0	0	0	0	0	0	0	0	0	0	0	0	0	0	0	0	0	0	0	0	0	0	0	0	0	0	0	0	0	0	0	0	0	0	0	0	0	0	0	0	0
hsa-miR-4760-5p	0	0	0	0	0	0	0	0	0	0	0	0	0	0	0	0	0	0	0	0	0	0	0	0	0	0	0	0	0	0	0	0	0	0	0	0	0	0	0	0	0	0	0	0	0	0	0	0	0
hsa-miR-4761-3p	0	0	0	0	0	0	0	0	0	0	0	0	0	0	0	0	0	0	0	0	0	0	0	0	0	0	0	0	0	0	0	0	0	0	0	0	0	0	0	0	0	0	0	0	0	0	0	0	0
hsa-miR-4761-5p	0	0	0	0	0	0	0	0	0	0	0	0	0	0	0	0	0	0	0	0	0	0	0	0	0	0	0	0	0	0	0	0	0	0	0	0	0	0	0	0	0	0	0	0	0	0	0	0	0
hsa-miR-4762-3p	0	0	0	0	0	0	0	0	0	0	0	0	0	0	0	0	0	0	0	0	0	0	0	0	0	2.06684	0	0	0	0	0	0	0	0	0	0	0	0	0	0	0	0	0	0	0	0	0	0	0
hsa-miR-4762-5p	0	0	0	0	0	0	0	0	0	0	0	0	0	0	0	0	0	0	0	0	0	0	0	0	0	0	0	0	0	0	0	0	0	0	0	0	0	0	0	0	0	0	0	0	0	0	0	0	0
hsa-miR-4763-3p	0	0	0	0	0	0	0	0	0	0	0	0	0	0	0	0	0	0	0	0	0	0	0	0	0	0	0	0	0	0	0	0	0	0	0	0	0	0	0	0	0	0	0	0	0	0	0	0	0
hsa-miR-4763-5p	0	0	0	0	0	0	0	0	0	0	0	0	0	0	0	0	0	0	0	0	0	0	0	0	0	0	0	0	0	0	0	0	0	0	0	0	0	0	0	0	0	0	0	0	0	0	0	0	0
hsa-miR-4764-3p	0	0	0	0	0	0	0	0	0	0	0	0	0	0	0	0	0	0	0	0	0	0	0	0	0	0	0	0	0	0	0	0	0	0	0	0	0	0	0	0	0	0	0	0	0	0	0	0	0
hsa-miR-4764-5p	0	0	0	0	0	0	0	0	0	0	0.458959	0	0	0	0	0	0	0	0	0	0	0	0	0	0	0	0	0	0	0	0	0	0	0	0	0	0	0	0	0	0	0	0	0	0	0	0	0	0
hsa-miR-4765	0	0	0	0	0	0	0	0	0	0	0	0	0	0	0	0	0	0	0	0	0	0	0	0	0	0	0	0	0	0	0	0	0	0	0	0	0	0	0	0	0	0	0	0	0	0	0	0	0
hsa-miR-4766-3p	0	0	0	0	0	0	0	0	0	0	0	0	0	0	0	0	0	0	0	0	0	0	0	0	0	0	0	0	0	0	0	0	0	0	0	0	0	0	0	0	0	0	0	0	0	0	0	0	0
hsa-miR-4766-5p	0	0	0	0	0	0	0	0	0	0	0	0	0	0	0	0	0	0	0	0	0	0	0	0	0	0	0	0	0	0	0	0	0	0	0	0	0	0	0	0	0	0	0	0	0	0	0	0	0
hsa-miR-4767	0	0	0	0	0	0	0	0	0	0	0	0	0	0	0	0	0	0	0	0	0	0	0	0	0.885199	0	0	0	0	0	0	0	0	0	0	0	0	0	0	0	0	0	0	0	0	0	0	0	0
hsa-miR-4768-3p	0	0	0	0	0	0	0	0	0	0	0	0	0	0	0	0	0	0	0	0	0	0	0	0	0	0	0	0	0	0	0	0	0	0	0	0	0	0	0	0	0	0	0	0	0	0	0	0	0
hsa-miR-4768-5p	0	0	0	0	0	0	0	0	0	0	0	0	0	0	0	0	0	0	0	0	0	0	0	0	0	0	0	0	0	0	0	0	0	0	0	0	0	0	0	0	0	0	0	0	0	0	0	0	0
hsa-miR-4769-3p	0	0	0	0	0	0	0	0	0	0	0	0	0	0	0	0	0	0	0	0	0	0	0	0	0	0	0	0	0	0	0	0	0	0	0	0	0	0	0	0	0	0	0	0	0	0	0	0	0
hsa-miR-4769-5p	0	0	0	0	0	0	0	0	0	0	0	0	0	0	0	0	0	0	0	0	0	0	0	0	0	0	0	0	0	0	0	0	0	0	0	0	0	0	0	0	0	0	0	0	0	0	0	0	0
hsa-miR-4770	0	0	0	0	0	0	0	0	0	0	0	0	0	0	0	0	0	0	0	0	0	0	0	0	0	0	0	0	0	0	0	0	0	0	0	0	0	0	0	0	0	0	0	0	0	0	0	0	0
hsa-miR-4771	0	0	0	0	0	0	0	0	0	0	0	0	0	0	0	0	0	0	0	0	0	0	0	0	0	0	0	0	0	0	0	0	0	0	0	0	0	0	0	0	0	0	0	0	0	0	0	0	0
hsa-miR-4772-3p	0	0	0	0	1.72001	0	0	1.06965	0.967891	0	1.26207	3.00748	0	0	0	0	19.9146	0	3.72597	0	0	4.36972	0	0	58.7225	1.03342	0	23.7442	0	0	0	2.91349	8.32054	2.124	15.1626	0	0	0	0	0	0	0	0	0	11	0	0	13	1
hsa-miR-4772-5p	0	0	0	0	0	0	0	0	0	0	0	0	0	0	0	0	0	0	0	0	0	0	0	0	0	0	0	0	0	0	0	0	0	0	0	0	0	0	0	0	0	0	0	0	0	0	0	0	0
hsa-miR-4773	0	0	0	0	0	0	0	0	0	0	0	0	0	0	0	0	0	0	0	0	0	0	0	0	0	0	0	0	0	0	0	3.39907	0	0	0	0	0	0	0	0	0	0	0	0	0	0	0	0	0
hsa-miR-4774-3p	0	0	0	0	0	0	0	0	0	0	0	0	0	0	0	0	0	0	0	0	0	0	0	0	0	0	0	0	0	0	0	0	0	0	0	0	0	0	0	0	0	0	0	0	0	0	0	0	0
hsa-miR-4774-5p	0	0	0	0	0	0	0	0	0	0	0	0	0	0	0	0	0	0	0	0	0	0	0	0	0	0	0	0	0	0	0	0	0	0	0	0	0	0	0	0	0	0	0	0	0	0	0	0	0
hsa-miR-4775	0	0	0	1.25044	0	0	0	0	0	0	1.60623	0	0	0	0	0	0	0	0	0	2.62626	0	0	0	0	0	0	0	0	0	0	0	0	0	0	0	0	0	0	0	0	0	0	10	0	0	0	0	0
hsa-miR-4776-3p	0	0	0	0	0	0	0	0	0	0	0	0	0	0	0	0	0	0	0	0	0	0	0	0	0	0	0	0	0	0	0	0	0	0	0	0	0	0	0	0	0	0	0	0	0	0	0	0	0
hsa-miR-4776-5p	0	0	0	0	0	0	0	0	0	0	0	0	0	0	0	0	0	0	0	0	0	0	0	0	0	0	0	0	0	0	0	0	0	0	0	0	0	0	0	0	0	0	0	0	0	0	0	0	0
hsa-miR-4777-3p	0	0	0	0	0	0	0	0	0	0	0	0	0	0	0	0	0	0	0	0	0	0	0	0	0	0	0	0	0	0	0	0	0	0	0	0	0	0	0	0	0	0	0	0	0	0	0	0	0
hsa-miR-4777-5p	0	0	0	0	0	0	0	0	0	0	0	0	0	0	0	0	0	0	0	0	0	0	0	0	0	0	0	0	0	0	0	0	0	0	0	0	0	0	0	0	0	0	0	0	0	0	0	0	0
hsa-miR-4778-3p	0	0	0	0	0	0	0	0	0	0	0	0	0	0	0	0	0	0	0	0	0	0	0	0	0	0	0	0	0	0	0	0	0	0	0	0	0	0	0	0	0	0	0	0	0	0	0	0	0
hsa-miR-4778-5p	0	0	0	0	0	0	0	0	0	0	0	0	0	0	0	0	0	0	0	0	0	0	0	0	0	0	0	0	0	0	0	0	0	0	0	0	0	0	0	0	0	0	0	0	0	0	0	0	0
hsa-miR-4779	0	0	0	0	0	0	0	0	0	0	0	0	0	0	0	0	0	0	0	0	0	0	0	0	0	0	0	0	0	0	0	0	0	0	0	0	0	0	0	0	0	0	0	0	0	0	0	0	0
hsa-miR-4780	0	0	0	0	0	0	0	0	0	0	0	0	0	0	0	0	0	0	0	0	0	0	0	0	0	0	0	0	0	0	0	0	0	0	0	0	0	0	0	0	0	0	0	0	0	0	0	0	0
hsa-miR-4781-3p	0	0	0	0	0	0	0	0	0	0	0	0	0	0	0	0	0	0	0	0	0	0	0	0	0	0	0	0	0	0	0	2.91349	0	0	0	0	0	0	0	0	0	0	0	0	0	0	0	0	0
hsa-miR-4781-5p	0	0	0	0	0	0	0	0	0	0	0.458959	5.21314	0	0	0	0	0	0	0	0	0	0	0	0	0	0	0	0	0	0	0	0	0	0	0	0	0	0	0	0	0	0	0	0	0	0	0	0	0
hsa-miR-4782-3p	0	0	0	0	0	0	0	0	0	0	0	0	0	0	0	0	0	0	0	0	0	0	0	0	0	0	0	0	0	0	0	0	0	0	0	0	0	0	0	0	0	0	0	0	0	0	0	0	0
hsa-miR-4782-5p	0	0	0	0	0	0	0	0	0	0	0	0	0	0	0	0	0	0	0	0	0	0	0	0	0	0	0	0	0	0	0	0	0	0	0	0	0	0	0	0	0	0	0	0	0	0	0	0	0
hsa-miR-4783-3p	0	0	0	0	0	0	0	0	0	0	0	0	0	0	0	0	0	0	0	0	0	0	0	0	0	0	0	0	0	0	0	0	0	0	0	0	0	0	0	0	0	0	0	0	0	0	0	0	0
hsa-miR-4783-5p	0	0	0	0	0	0	0	0	0	0	0	0	0	0	0	0	0	0	0	0	0	0	0	0	0	0	0	0	0	0	0	0	0	0	0	0	0	0	0	0	0	0	0	0	0	0	0	0	0
hsa-miR-4784	0	0	0	0	0	0	0	0	0	0	0	0	0	0	0	0	0	0	0	0	0	0	0	0	0	0	0	0	0	0	0	0	0	0	0	0	0	0	0	0	0	0	0	0	0	0	0	0	0
hsa-miR-4785	0	0	0	0	0	0	0	0	0	0	0.803114	0	0	0	0	0	0	2.67802	0	0	0	4.36972	0	0	2.0657	1.03342	0	0	0	0	0	0	0	0	0	0	0	0	0	0	0	0	0	0	0	0	0	0	0
hsa-miR-4786-3p	0	0	0	0	0	0	0	0	0	0	0	0	0	0	0	0	0	0	0	0	0	0	0	0	0	0	0	0	0	0	0	0	0	0	0	0	0	0	0	0	0	0	0	0	0	0	0	0	0
hsa-miR-4786-5p	0	0	0	0	0	0	0	0	0	0	0	0	0	0	0	0	0	0	0	0	0	0	0	0	0	0	0	0	0	0	0	0	0	0	0	0	0	0	0	0	0	0	0	0	0	0	0	0	0
hsa-miR-4787-3p	0	0	0	0	0	0	0	0	0	0	0	0	0	0	0	0	0	0	0	0	0	0	0	0	0.295066	0	0	0	0	0	0	0	0	0	0	0	0	0	0	0	0	0	0	0	0	0	0	0	0
hsa-miR-4787-5p	0	0	0	0	0	0	0	0	0	0	0	0	0	0	0	0	0	0	0	0	0	0	0	0	0	0	0	0	0	0	0	0	0	0	0	0	0	0	0	0	0	0	0	0	0	0	0	0	0
hsa-miR-4788	0	0	0	0	0	0	0	0	0	0	0	0	0	0	0	0	0	0	0	0	0	0	0	0	0	0	0	0	0	0	0	0	0	0	0	0	0	0	0	0	0	0	0	0	0	0	0	0	0
hsa-miR-4789-3p	0	0	0	0	0	0	0	0	0	0	0	0	0	0	0	0	0	0	0	0	0	0	0	0	0	0	0	0	0	0	0	0	0	0	0	0	0	0	0	0	0	0	0	0	0	0	0	0	0
hsa-miR-4789-5p	0	0	0	0	0	0	0	0	0	0	0	0	0	0	0	0	0	0	0	0	0	0	0	0	0	0	0	0	0	0	0	0	0	0	0	0	0	0	0	0	0	0	0	0	0	0	0	0	0
hsa-miR-4790-3p	0	0	0	0	0	0	0	0	0	0	0	0	0	0	0	0	0	0	0	0	0	0	0	0	0	0	0	0	0	0	0	0	0	0	0	0	0	0	0	0	0	0	0	0	0	0	0	0	0
hsa-miR-4790-5p	0	0	0	0	0	0	0	0	0	0	0	0	0	0	0	0	0	0	0	0	0	0	0	0	0	0	0	0	0	0	0	0	0	0	0	0	0	0	0	0	0	0	0	0	0	0	0	0	0
hsa-miR-4791	0	0	0	0	0	0	0	0	0	0	0	0	0	0	0	0	0	0	0	0	0	0	0	0	0	0	0	0	0	0	0	0	0	0	0	0	0	0	0	0	0	0	0	0	0	0	0	0	0
hsa-miR-4792	0	0	0	0	0	0	0	0	0	0	0	0	0	0	0	0	0	0	0	0	0	0	0	0	0	0	0	0	0	0	0	0	0	0	0	0	0	0	0	0	0	0	0	0	0	0	0	0	0
hsa-miR-4793-3p	0	0	0	0	0	0	0	0	0	0	0	0	0	0	0	0	0	0	0	0	0	0	0	0	0	0	0	0	0	0	0	0	0	0	0	0	0	0	0	0	0	0	0	0	0	0	0	0	0
hsa-miR-4793-5p	0	0	0	0	0	0	0	0	0	0	0	0	0	0	0	0	0	0	0	0	0	0	0	0	0	0	0	0	0	0	0	0	0	0	0	0	0	0	0	0	0	0	0	0	0	0	0	0	0
hsa-miR-4794	0	0	0	0	0	0	0	0	0	0	0	0	0	0	0	0	0	0	0	0	0	0	0	0	0	0	0	0	0	0	0	0	0	0	0	0	0	0	0	0	0	0	0	0	0	0	0	0	0
hsa-miR-4795-3p	0	0	0	0	0	0	0	0	0	0	0	0	0	0	0	0	0	0	0	0	0	0	0	0	0	0	0	0	0	0	0	0	0	0	0	0	0	0	0	0	0	0	0	0	0	0	0	0	0
hsa-miR-4795-5p	0	0	0	0	0	0	0	0	0	0	0	0	0	0	0	0	0	0	0	0	0	0	0	0	0	0	0	0	0	0	0	0	0	0	0	0	0	0	0	0	0	0	0	0	0	0	0	0	0
hsa-miR-4796-3p	0	0	0	0	0	0	0	0	0	0	0	0	0	0	0	0	0	0	0	0	0	0	0	0	0	0	0	0	0	0	0	0	0	0	0	0	0	0	0	0	0	0	0	0	0	0	0	0	0
hsa-miR-4796-5p	0	0	0	0	0	0	0	0	0	0	0	0	0	0	0	0	0	0	0	0	0	0	0	0	0	0	0	0	0	0	0	0	0	0	0	0	0	0	0	0	0	0	0	0	0	0	0	0	0
hsa-miR-4797-3p	0	0	0	0	0	0	0	0	0	0	0	0	0	0	0	0	0	0	0	0	0	0	0	0	0.590132	0	0	0	0	0	0	0	0	0	0	0	0	0	0	0	0	0	0	0	0	0	0	0	0
hsa-miR-4797-5p	0	0	0	0	0	0	0	0	0	0	0	0	0	0	0	0	0	0	0	0	0	0	0	0	0	0	0	0	0	0	0	0	0	0	0	0	0	0	0	0	0	0	0	0	0	0	0	0	0
hsa-miR-4798-3p	0	0	0	0	0	0	0	0	0	0	0	0	0	0	0	0	0	0	0	0	0	0	0	0	0	0	0	0	0	0	0	0	0	0	0	0	0	0	0	0	0	0	0	0	0	0	0	0	0
hsa-miR-4798-5p	0	0	0	0	0	0	0	0	0	0	0	0	0	0	0	0	0	0	0	0	0	0	0	0	0	0	0	0	0	6.3502	0	0	0	0	0	0	0	0	0	0	0	0	0	0	0	0	0	0	0
hsa-miR-4799-3p	0	0	0	0	0	0	0	0	0	0	0	0	0	0	0	0	0	0	0	0	0	0	0	0	0	0	0	0	0	0	0	0	0	0	0	0	0	0	0	0	0	0	0	0	0	0	0	0	0
hsa-miR-4799-5p	0	0	0	0	0	0	0	0	18.399	0	0	0	0	0	0	0	0	0	0	0	0	0	0	0	0	0	0	0	0	0	0	0	0	0	0	0	0	0	0	0	0	0	0	0	0	0	0	0	19
hsa-miR-4800-3p	0	0	0	0	0	0	0	0	0	0	0	0	0	0	0	0	0	0	0	2.38537	0	0	0	0	0	0	0	0	0	0	0	0	0	0	0	0	0	0	0	0	0	0	0	0	0	0	0	0	0
hsa-miR-4800-5p	0	0	0	0	0	0	0	0.658236	0	0	0	0	0	0	0	0	0	0.730315	0	0	0	0	0	0	0	0	0	0	0	0	0	0	0	0	0	0	0	0	0	0	0	0	0	0	0	0	0	8	0
hsa-miR-4801	0	0	0	0	0	0	0	0	0	0	0	0	0	0	0	0	0	0	0	0	0	0	0	0	0	0	0	0	0	0	0	0	0	0	0	0	0	0	0	0	0	0	0	0	0	0	0	0	0
hsa-miR-4802-3p	0	0	0	0	0	0	0	0	0	0	0	0	0	0	0	0	0	0	0	0	0	0	0	0	0	0	0	0	0	0	0	0	0	0	0	0	0	0	0	0	0	0	0	0	0	0	0	0	0
hsa-miR-4802-5p	0	0	0	0	0	0	0	0	0	0	0	0	0	0	0	0	0	0	0	0	0	0	0	0	0	0	0	0	0	0	0	0	0	0	0	0	0	0	0	0	0	0	0	0	0	0	0	0	0
hsa-miR-4803	0	0	0	0	0	0	0	0	0	0	0	0	0	0	0	0	0	0	0	0	0	0	0	0	0	0	0	0	0	0	0	0	0	0	0	0	0	0	0	0	0	0	0	0	0	0	0	0	0
hsa-miR-4804-3p	0	0	0	0	0	0	0	0	0	0	0	0	0	0	0	0	0	0	0	0	0	0	0	0	0.590132	0	0	0	0	0	0	0	0	0	0	0	0	0	0	0	0	0	0	0	0	0	0	0	0
hsa-miR-4804-5p	0	0	0	0	0	0.877966	0	0	0	0	0	0	0	0	0	0	0	0	0	0	0	0	0	0	0	0	0	0	0	0	0	0	0	0	0	0	0	0	0	0	0	0	0	0	0	8	0	0	0
hsa-miR-483-3p	92.465	21.5212	134.06	17.1308	21.4223	25.791	547.19	13.1648	370.89	617.712	34.5339	131.53	160.094	117.954	236.892	239.121	102.815	75.4706	20.0791	64.004	58.8722	119.074	0	136.981	0.885199	38.2287	70.9638	44.5216	97.8434	63.5083	84.4616	72.8331	3.3285	36.1097	68.2304	14.5742	5.41079	13.8289	0	0	323	59	330	137	137	235	357	160	383
hsa-miR-483-5p	169.185	173.264	99.936	87.6548	78.8088	69.8002	1059.13	37.8488	1165.93	432.755	213.973	481.607	338.142	237.226	632.966	2226.54	572.43	415.332	55.6833	293.782	93.6703	745.76	309.737	472.293	56.0667	1568.4	76.0332	133.563	207.196	215.93	163.801	154.892	58.2459	101.957	1053.77	228.653	54.1116	74.3068	64.9928	40.3738	591	475	246	701	504	636	691	460	1204
hsa-miR-484	424.824	106.512	2075.9	203.694	590.754	559.17	492.012	1268.76	474.506	1011.92	1312.63	666.27	770.546	1006.89	572.802	611.517	664.594	1050.75	1157.55	921.099	1131.7	662.007	108.334	1341.24	256.431	541.397	342.994	808.792	836.844	388.993	460.693	349.599	220.502	490.671	217.324	35.518	8.5679	0	0	0	1484	292	5110	1629	3778	5095	321	15420	490
hsa-miR-485-3p	0	0	0	3.62626	1.72001	1.20725	19.9272	3.53805	21.3049	6.47826	6.53963	10.8272	19.4501	7.90753	35.0951	0	0	1.70426	4.55397	1.98754	11.3805	28.7671	0	0	6.78701	6.19921	0	17.8082	19.569	52.3942	17.9162	6.79776	24.9623	0	0	0	0	0	72.8926	51.8083	0	0	0	29	11	11	13	43	22
hsa-miR-485-5p	0	0	0	0	3.1273	0	3.06396	2.38612	13.5573	1.61972	3.78613	19.0478	10.4735	10.5431	1.25397	0	0	0	3.72597	0	1.96966	6.19042	0	0	0.590132	2.06684	0	0	0	0	0	0	0	0	12.6351	0	0	0	0	0	0	0	0	0	20	0	2	29	14
hsa-miR-486-3p	93.3239	137.152	274.621	175.059	311.795	260.324	363.261	381.779	368.952	328.129	407.064	403.611	430.907	282.694	161.689	176.401	280.658	301.639	310.915	311.274	317.779	211.566	59.0912	304.217	56.0667	123.984	32.1027	164.726	160.002	127.018	104.936	89.8277	141.454	152.937	35.3776	18.7846	17.5863	72.463	84.0239	11.011	326	376	676	1400	1994	2372	237	4640	381
hsa-miR-486-5p	304120	165829	251067	123216	306748	219820	180832	376954	227625	220512	237783	221543	239876	298618	176018	164490	357705	324558	220628	187415	319736	203820	40602.7	261051	104779	195354	72919.3	93287.2	85139.3	118993	150511	106624	81626.5	159744	88046.7	22628.3	4152.64	15612.5	8176.9	1192.15	1062356	454618	618020	985391	1961719	2002940	117979	4581359	235058
hsa-miR-487a-3p	0	0	0	0	0	0	0	0	0	0	0	0	0	0	0	0	0	0	0	0	0	0	0	0	0	0	0	0	0	0	0	0	0	0	0	0	0	0	0	0	0	0	0	0	0	0	0	0	0
hsa-miR-487a-5p	0	0	0	0	0	1.42671	0	0	0	0	0	0	0	0	0	0	0	0	0	0	0	0	0	0	0	0	0	0	0	0	0	0	0	0	0	0	0	0	0	0	0	0	0	0	0	13	0	0	0
hsa-miR-487b-3p	0	0	0	0	0	1.75599	0	0.0822733	0	0	0.803114	3.40865	0	0	0	0	0	0	0	3.97548	0	0	0	0	0	0	0	0	0	0	0	0	0	0	0	0	9.01839	0	0	37.4092	0	0	0	0	0	16	0	1	0
hsa-miR-487b-5p	0	0	0	0	0	0	0	0	0	0	0	0	0	0	0	0	0	0	1.03499	0	0	8.01111	0	0	0	0	0	0	0	0	0	0.971162	0	0	0	0	0	0	0	0	0	0	0	0	0	0	0	0	0
hsa-miR-488-3p	0	0	0	0	0	0	0	0	0	0	0	0	0	0	0	0	0	0	0	0	0	0	0	0	0	0	0	0	0	0	0	0	0	0	0	0	0	0	0	0	0	0	0	0	0	0	0	0	0
hsa-miR-488-5p	0	0	0	0	0	0	0	0	0	0	0	0	0	0	0	0	0	0	0	0	0	0	0	0	0	0	0	0	0	0	0	0	0	0	0	0	0	0	0	0	0	0	0	0	0	0	0	0	0
hsa-miR-489-3p	0	0	0	0	0	0	0	0	0	0	0	0	0	0	0	0	0	3.40833	0	0	0	0	0	0	0	8.26605	0	0	0	0	0	0	0	0	0	0	0	0	0	0	0	0	0	0	0	0	0	0	0
hsa-miR-489-5p	0	0	0	0	0	0	0	0	0	0	0	0	0	0	0	0	0	0	0	0	0	0	0	0	0	0	0	0	0	0	0	0	0	0	0	0	0	0	0	0	0	0	0	0	0	0	0	0	0
hsa-miR-490-3p	0	0	0	0	0	0	0	0	0	0	0	0	0	0	0	0	0	0	0	0	0	0	0	0	0	0	0	0	0	0	0	0	0	0	0	0	6.313	0	0	0	0	0	0	0	0	0	0	0	0
hsa-miR-490-5p	0	0	0	0	0	0	0	0	0	0	0	0	0	0	0	0	0	0	0	9.14325	0	0	0	0	0	0	0	0	0	0	0	0	0	0	0	0	0	0	0.359142	0	0	0	0	0	0	0	0	0	0
hsa-miR-491-3p	0	0	0	0	0	0	0	0	0	0	0	0	0	0	0	0	0	0	0	0	0	0	0	0	0	0	0	0	0	0	0	0	0	0	0	0	0	0	0	0	0	0	0	0	0	0	0	0	0
hsa-miR-491-5p	0	0	0	1.12538	3.75281	2.30473	0	9.3799	0	0	8.94898	0	11.9687	0	0	0	8.33613	4.38209	5.79596	0	0	0	0	0.840755	22.4267	3.09896	0	7.41949	0	0	0	6.79776	7.48877	0	0	0	0	0	0	0	0	0	0	9	24	21	0	114	0
hsa-miR-492	0	0	0	0	0	0	0	0	0	0	0	0	0	0	0	0	0	0	0	0	0	0	0	0	0	0	0	0	0	0	0	0	0	0	0	0	0	0	0	0	0	0	0	0	0	0	0	0	0
hsa-miR-493-3p	0	0	0	0	0	0	0	0.0822733	0	0	0	0	0	0	0	0	0	0	0	0	0	0	0	0	1.47533	0	0	13.3555	0	0	0	1.94232	0	0	0	0	0	0	0	0	0	0	0	0	0	0	0	1	0
hsa-miR-493-5p	0	0	0	0	0	0	0	0	37.7658	3.23913	1.95038	6.01497	0	0	0	0	0	0	1.03499	0	0	0	0	0	0	0	0	0	0	0	0	1.94232	0	0	0	0	0	0	0	0	0	0	0	0	0	0	0	0	39
hsa-miR-494-3p	0	0	0	0	0	0	0	0	0	0	0	4.61165	0	0	0	0	0	0	0	0	0	0	0.492514	0	0	0	0	0	17.2665	0	0	0	0	0	0	0	44.191	0	0	262.288	0	0	0	0	0	0	0	0	0
hsa-miR-494-5p	0	0	0	0	0	0	0	0	0	0	0	0	0	0	0	0	0	0	0	0	0	0	0	0	0	0	0	0	0	0	0	0	0	0	0	0	0	0	0	0	0	0	0	0	0	0	0	0	0
hsa-miR-495-3p	0	0	0	0	0	0	0	0	0	0	0	0	0	0	0	0	0	0	0	0	0	0	0	0	0	0	0	0	0	0	0	0	0	0	0	0	0	0	0	0	0	0	0	0	0	0	0	0	0
hsa-miR-495-5p	0	0	0	0	0	0	0	0	0	0	0.458959	0	0	0	0	0	0	0	0	0	0	0	0	0	0	0	0	0	0	0	0	0	0	0	0	0	0	0	0	0	0	0	0	0	0	0	0	0	0
hsa-miR-496	0	0	0	0	0	0	0	0	0	0	0	0	0	0	0	0	0	0	0	0	0	0	0	0	0	0	0	0	0	0	0	0	0	0	0	0	0	2.76572	0	5.36435	0	0	0	0	0	0	0	0	0
hsa-miR-497-3p	0	0	0	0	0	0	0	0	0	0	0	0	0	0	0	0	0	0	0	0	0	0	0	0	0	0	0	0	0	0	0	0	0	0	0	0	0	0	0	0	0	0	0	0	0	0	0	0	0
hsa-miR-497-5p	0	0	0	1.87563	1.72001	1.53647	10.7308	1.97471	13.5573	0	1.14727	3.00748	0	0	0	15.6824	0	3.1649	0	3.97548	5.90911	0	159.054	0	0	26.8637	10.1388	16.3248	21.8715	0	0	3.88428	12.4815	0	0	17.3811	1830.34	25.445	4.30885	2964.36	0	0	0	15	11	14	7	24	14
hsa-miR-498	0	0	0	0	0	0	0	0	0	0	0	0	0	0	0	0	0	0	0	0	0	0	0	0	0	0	0	0	0	0	0	0	0	0	0	0	0	0	0	0	0	0	0	0	0	0	0	0	0
hsa-miR-4999-3p	0	0	0	0	0	0	0	0	0	0	0	0	0	0	0	0	0	0	1.44899	0	0	0	0	0	0	0	0	0	0	0	0	0	0	0	0	0	0	0	0	0	0	0	0	0	0	0	0	0	0
hsa-miR-4999-5p	0	0	0	1.50051	0	1.64623	0	0	0	0	0.458959	0	0	4.61266	0	0	0	0	0	0	0	0	0	0	2.65584	2.06684	0	0	0	0	0	0	0	0	0	0	0	0	0	0	0	0	0	12	0	15	0	0	0
hsa-miR-499a-3p	0	0	0	0	0	0	0	0	0	0	0	0	0	0	0	0	0	0	0	0	0	0	0	0	0	0	0	0	0	0	0	0	0	0	0	0	0	0	0	0	0	0	0	0	0	0	0	0	0
hsa-miR-499a-5p	0	0	0	1.62557	0	0	0	0	0	0	0.229437	4.81197	0	0	0	0	0	0	1.24199	5.5656	0	9.10347	0	0	2.65584	1.03342	0	0	0	0	5.11932	0	0	0	0	8.96044	65.8366	0.184429	0.718284	51.3848	0	0	0	13	0	0	0	0	0
hsa-miR-499b-3p	0	0	0	0	0	0	0	0	0	0	0	0	0	0	0	0	0	0	0	0	0	0	0	0	0	0	0	0	0	0	0	0	0	0	0	0	0	0	0	0	0	0	0	0	0	0	0	0	0
hsa-miR-499b-5p	0	0	0	0	0	0	0	0	0	0	0	0	0	0	0	0	0	0	0	0	0	0	0	0	0	0	0	0	0	0	0	0	0	0	0	0	0	0	0	0	0	0	0	0	0	0	0	0	0
hsa-miR-5000-3p	0	0	0	0	0	0	0	0.329142	0	0	0	0	0	0	0	0	0	0	0	0	0	0	0	0	0	0	0	0	0	0	0	0	0	0	0	0	0	0	0	0	0	0	0	0	0	0	0	4	0
hsa-miR-5000-5p	0	0	0	0	0	0	0	0	0	0	0	0	0	0	0	0	0	0	0	0	0	0	0	0	0	0	0	0	0	0	0	0	0	0	0	0	0	0	0	0	0	0	0	0	0	0	0	0	0
hsa-miR-5001-3p	0	16.0497	0	1.25044	2.0328	6.47516	0	6.25326	11.6215	3.56301	4.13029	0	0	0	0	0	7.87311	9.00781	1.03499	0	0	0	0	0	2.36077	1.03342	0	0	0	0	0	0	0	0	0	0	0	0	0	0	0	44	0	10	13	59	0	76	12
hsa-miR-5001-5p	0	0	0	0	0	0	0	0	0	0	0	0	0	0	0	0	0	0	0	0	0	0	0	0	0	0	0	0	0	0	0	0	0	0	0	0	0	0	0	0	0	0	0	0	0	0	0	0	0
hsa-miR-5002-3p	0	0	0	0	0	0	0	0	0	0	0	0	0	0	0	0	0	0	0	0	0	0	0	0	0	0	0	0	0	0	0	0	0	0	0	0	0	0	0	0	0	0	0	0	0	0	0	0	0
hsa-miR-5002-5p	0	0	0	0	0	0	0	0	0	0	0	0	0	0	0	0	0	0	0	0	0	0	0	0	0	0	0	0	0	0	0	0	0	0	0	0	0	0	0	0	0	0	0	0	0	0	0	0	0
hsa-miR-5003-3p	0	0	0	0	0	0	0	0	0	0	0	0	0	0	0	0	0	0	0	0	0	0	0	0	0	0	0	0	0	0	0	0	0	0	0	0	0	0	0	0	0	0	0	0	0	0	0	0	0
hsa-miR-5003-5p	0	0	0	0	0	0	0	0	0	0	0	0	0	0	0	0	0	0	0	0	0	0	0	0	0	0	0	0	0	0	0	0	0	0	0	0	0	0	0	0	0	0	0	0	0	0	0	0	0
hsa-miR-5004-3p	0	0	0	0	0	0	0	0	0	0	0	0	0	0	0	0	0	0	0	0	0	0	0	0	0	0	0	0	0	0	0	0	0	0	0	0	0	0	0	0	0	0	0	0	0	0	0	0	0
hsa-miR-5004-5p	0	0	0	0	0	0	0	0	0	0	0	0	0	0	0	0	0	0	0	0	0	0	0	0	0	0	0	0	0	0	0	0	0	0	0	0	0	0	0	0	0	0	0	0	0	0	0	0	0
hsa-miR-5006-3p	0	0	0	0	0	0	0	0	0	0	1.60623	0	0	0	0	0	0	0	0	0	0	0	0	0	0	0	0	0	0	0	0	0	0	0	0	0	0	0	0	0	0	0	0	0	0	0	0	0	0
hsa-miR-5006-5p	0	0	0	0	0	0	0	0	0	0	0	0	0	0	0	0	0	0	0	0	0	0	0	0	0	0	0	0	0	0	0	0	0	0	0	0	0	0	0	0	0	0	0	0	0	0	0	0	0
hsa-miR-5007-3p	0	0	0	0	0	0	0	0	0	0	0	0	0	0	0	0	0	0	0	0	0	0	0	0	0	0	0	0	0	0	0	0	0	0	0	0	0	0	0	0	0	0	0	0	0	0	0	0	0
hsa-miR-5007-5p	0	0	0	0	0	0	0	0	0	0	0	0	0	0	0	0	0	0	0	0	0	0	0	0	0	0	0	0	0	0	0	0	0	0	0	0	0	0	0	0	0	0	0	0	0	0	0	0	0
hsa-miR-5008-3p	0	0	0	0	0	0	0	0	0	0	0	0	0	0	0	0	0	0	0	0	0	0	0	0	0	0	0	0	0	0	0	0	0	0	0	0	0	0	0	0	0	0	0	0	0	0	0	0	0
hsa-miR-5008-5p	0	0	0	0	0	0	0	0	0	0	0	0	0	0	0	0	0	0	0	0	0	0	0	0	0	0	0	0	0	0	0	0	0	0	0	0	0	0	0	0	0	0	0	0	0	0	0	0	0
hsa-miR-5009-3p	0	0	0	0	0	0	0	0	0	0	0	0	0	0	0	0	0	0	0	0	0	0	0	0	0	0	0	0	0	0	0	0	0	0	0	0	0	0	0	0	0	0	0	0	0	0	0	0	0
hsa-miR-5009-5p	13.7409	0	0	1.12538	0	0	0	0	0	0	0	0	0	0	0	0	0	0	2.69098	0	0	0	0	0	0	5.1658	0	0	0	0	0	0	0	0	0	0	0	0	0	0	48	0	0	9	0	0	0	0	0
hsa-miR-500a-3p	40.0778	56.1741	0.406193	14.0047	4.37824	17.011	73.5718	9.54449	16.4632	10.6893	6.76907	26.4664	0	7.24826	1.25397	0	27.7877	7.06011	10.7641	3.97548	16.852	12.7449	0	3.36135	47.214	34.095	0	34.1329	29.9279	47.632	33.2712	15.0523	26.6266	0	37.9052	0	35.6243	0	0	0.141308	140	154	1	112	28	155	48	116	17
hsa-miR-500a-5p	0	0	0	0	0	0	7.6622	0.822782	0	0	0.229437	0	0	0	0	0	0	0	1.44899	0	0	0	0	7.56345	0.295066	0	5.06941	0	0	0	0	0	0	0	0	0	0	0	0	0	0	0	0	0	0	0	5	10	0
hsa-miR-500b-3p	0	0	0	0	0	0	0	0	0	0	0	0	0	0	0	0	0	0	0	0	0	0	0	0	0	0	0	0	0	0	0	0	0	0	0	0	0	0	0	0	0	0	0	0	0	0	0	0	0
hsa-miR-500b-5p	0	0	0	0	0	0	0	0	0	0	0	0	0	0	0	0	0	0	0	0	0	0	0	0	0	0	0	0	0	0	0	0	0	0	0	0	0	0	0	0	0	0	0	0	0	0	0	0	0
hsa-miR-501-3p	29.1994	16.0497	33.7182	35.262	21.1095	28.3152	168.601	34.393	14.5252	32.068	37.2874	20.8523	20.9471	40.8555	71.4442	133.283	53.7233	44.0651	27.3241	15.5041	13.5691	21.4843	0	0	77.903	61.9921	0	17.8082	0	11.114	0	11.1676	7.48877	31.8617	45.4851	0	0	0	0	0	102	44	83	282	135	258	110	418	15
hsa-miR-501-5p	0	0	0	0	0	0	0	1.72789	0	0	1.83567	0	0	0	0	0	0	7.79042	8.28008	0	0	5.82611	0	0	1.77064	0	0	0	0	0	0	1.94232	5.82452	0	0	0	0	0	0	0	0	0	0	0	0	0	0	21	0
hsa-miR-5010-3p	0	0	0	2.00069	1.40729	9.32863	0	10.5318	20.337	0	11.2436	0	0	0	0	0	11.5784	6.81667	15.111	5.16817	6.78449	0	0	0	1.18026	0	0	0	0	11.114	0	0	0.831774	0	0	0.21592	0	0	0	0	0	0	0	16	9	85	0	128	21
hsa-miR-5010-5p	0	16.0497	0	0	10.1638	10.8652	0	7.24064	0	3.88689	3.67142	24.0604	0	0	36.3491	0	4.63138	4.86916	2.69098	7.95096	10.7239	8.73945	0.492514	0	5.31167	19.6311	25.3444	16.3248	17.2665	0	33.2712	0	12.4815	19.1177	17.6902	13.4946	0	0	0	0	0	44	0	0	65	99	0	88	0
hsa-miR-5011-3p	0	0	0	0	0	0	0	0	0	0	0	0	0	0	0	0	0	0	0	0	0	0	0	0	0	0	0	0	0	0	0	0	0	0	0	0	0	0	0	0	0	0	0	0	0	0	0	0	0
hsa-miR-5011-5p	0	0	0	0	0	0	0	0	0	0	0	0	0	0	0	0	0	0	0	0	0	0	0	0	0	0	0	0	0	0	0	0	0	0	0	0	0	0	0	0	0	0	0	0	0	0	0	0	0
hsa-miR-502-3p	17.1761	0	0	7.25246	10.4766	12.2919	4.59824	9.46217	0	6.15437	11.2436	12.8323	26.9315	23.0633	0	0	0	11.199	10.3501	12.3239	18.6027	23.669	0	7.56345	8.26234	6.19921	8.44725	7.41949	14.9639	0	0	6.31218	14.1451	10.62	0	0	12.626	0	0	23.01	60	0	0	58	67	112	3	115	0
hsa-miR-502-5p	0	0	0	0	0	0	0	0	0	0	0	0	0	0	0	0	0	0	0	0	0	0	0	0	0	0	0	0	0	0	0	0	0	0	0	0	0	0	0	0	0	0	0	0	0	0	0	0	0
hsa-miR-503-3p	0	0	0	0	0	0	0	0	0	0	0.229437	0	0	0	0	0	6.48405	0	0	0	0	0	0	0	0	0	0	0	0	0	10.2386	0	0	0	0	0	31.565	0	0	0.141308	0	0	0	0	0	0	0	0	0
hsa-miR-503-5p	0	0	28.4369	2.50082	1.72001	5.15821	0	0.0822733	23.2407	0	2.63878	6.81705	0	0	0	0	0	0	0.413997	10.3359	1.09428	1.45667	188.6	0	0.590132	0	0	0	14.9639	0	2.55821	7.28335	0	0	0	0.10796	223.212	0.184429	0.718284	621.698	0	0	70	20	11	47	0	1	24
hsa-miR-504-3p	0	0	0	0	0	0	0	0	0	0	0	0	0	0	0	0	0	0	0	0	0	0	0	0	0	0	0	0	0	0	0	0	0	0	0	0	0	0	0	0	0	0	0	0	0	0	0	0	0
hsa-miR-504-5p	0	0	0	0	0	0	0	0	0	0	0	0	0	0	0	0	0	0	0	0	0	0	0	0	1.47533	0	0	0	4.60506	0	0	0	0	0	0	0	0	0	0	0	0	0	0	0	0	0	0	0	0
hsa-miR-5047	0	0	0	0	0	0	0	0	0	0	0	0	0	0	0	0	0	0	0	0	0	0	0	0	0	0	0	0	0	0	0	0	0	0	0	0	0	0	0	0	0	0	0	0	0	0	0	0	0
hsa-miR-505-3p	0	0	0	1.12538	1.40729	2.52419	9.19648	1.2342	0	0	1.03255	0	0	0	0	0	0	0	0	7.95096	0	4.73375	0	0	8.85271	7.23263	0	7.41949	21.8715	0	0	0	9.98479	0	0	0	3.1571	0	0	0.423567	0	0	0	9	9	23	6	15	0
hsa-miR-505-5p	2.86266	40.489	35.3432	13.6296	11.1021	21.2913	0	23.4498	12.5894	1.9436	21.9135	36.6918	29.9236	46.1274	0	0	20.8412	31.4055	31.0502	36.176	22.9798	53.8928	36.9319	19.329	8.55764	21.6966	0	0	36.8355	0	38.3906	6.79776	4.16027	23.3657	0	100.076	12.626	75.9663	32.6759	8.61123	10	111	87	109	71	194	0	285	13
hsa-miR-506-3p	0	0	0	0	0	0	0	0	0	0	0	0	0	0	0	0	0	0	0	0	0	0	0	0	0	0	0	0	0	0	0	0	0	0	0	0	0	0	0	0	0	0	0	0	0	0	0	0	0
hsa-miR-506-5p	0	0	0	0	0	0	0	0	0	0	0	0	0	0	0	0	0	0	0	0	0	0	0	0	0	0	0	0	0	0	0	0	0	0	0	0	0	0	0	0	0	0	0	0	0	0	0	0	0
hsa-miR-507	0	0	0	0	0	0	0	0	0	0	0	0	0	0	0	0	0	0	0	0	0	0	0	0	0	0	0	0	0	0	0	0	0	0	0	0	0	0	0	0	0	0	0	0	0	0	0	0	0
hsa-miR-508-3p	0	0	0	0	1.56365	0	0	0.575962	0	0	0	0	0	0	0	0	9.26275	0	0	0	0	0	0	9.24412	0	0	0	0	0	0	0	0	0	0	0	0	0	0	0	0	0	0	0	0	10	0	0	7	0
hsa-miR-508-5p	0	0	0	0	0	0	0	0	0	0	0	0	0	0	0	0	0	0	0	0	0	0	0	0	0	0	0	0	0	0	0	0	0	0	0	0	0	0	0	0	0	0	0	0	0	0	0	0	0
hsa-miR-5087	0	0	0	0	0	0	0	0	0	0	0	0	0	0	0	0	0	0	0	0	0	0	0	0	0	0	0	0	0	0	0	0	0	0	0	0	0	0	0	0	0	0	0	0	0	0	0	0	0
hsa-miR-5088-3p	0	0	0	0	0	0	0	0	0	0	0	0	0	0	0	0	0	0	0	0	0	0	0	0	0	0	0	0	0	0	0	0	0	0	0	0	0	0	0	0	0	0	0	0	0	0	0	0	0
hsa-miR-5088-5p	0	0	0	0	0	0	0	0	0	0	0	0	0	0	0	0	0	0	0	0	0	0	0	0	0	0	0	0	0	0	0	0	0	0	0	0	0	0	0	0	0	0	0	0	0	0	0	0	0
hsa-miR-5089-3p	0	0	0	0	0	0	0	0	0	0	0	0	0	0	0	0	0	0	0	0	0	0	0	0	0	0	0	0	0	0	0	0	0	0	0	0	0	0	0	0	0	0	0	0	0	0	0	0	0
hsa-miR-5089-5p	0	0	0	0	0	0	0	0	0	0	0	0	0	0	0	0	0	0	0	0	0	0	0	0	0	0	0	0	0	0	0	0	0	0	0	0	0	0	0	0	0	0	0	0	0	0	0	0	0
hsa-miR-509-3-5p	0	0	0	0	0	0	0	0	0	0	0	0	0	0	0	0	0	0	0	0	0	0	0	0	0	0	0	0	0	0	0	0	0	0	0	0	0	0	0	0	0	0	0	0	0	0	0	0	0
hsa-miR-509-3p	0	14.9554	0	1.00032	10.1638	5.15821	32.1877	3.94941	0	0	0	4.61165	10.4735	0	0	0	12.9675	4.38209	0.827994	0	0	0	0	0	0	0	0	0	0	0	0	0	0	0	0	0	0	13.6444	0	0	0	41	0	8	65	47	21	48	0
hsa-miR-509-5p	0	0	0	0	0	0	0	0	0	0	0	0	0	0	0	0	0	0	0	0	0	0	0	0	0	0	0	0	0	0	0	0	0	0	0	0	0	0	0	0	0	0	0	0	0	0	0	0	0
hsa-miR-5090	0	0	0	0	2.81459	0	0	0.411416	0	0	0.803114	0	0	0	0	0	0	0	0	0	0	0	0	0	0	0	0	0	0	0	0	0	0	0	0	0	0	0	0	0	0	0	0	0	18	0	0	5	0
hsa-miR-5091	0	0	0	0	0	0	0	0	0	0	0	0	0	0	0	0	0	0	0	0	0	0	0	0	0	0	0	0	0	0	0	0	0	0	0	0	0	0	0	0	0	0	0	0	0	0	0	0	0
hsa-miR-5092	0	0	0	0	0	0	0	0	0	0	0	0	0	0	0	0	0	0	0	0	0	0	0	0	0	0	0	0	0	0	0	0	0	0	0	0	0	0	0	0	0	0	0	0	0	0	0	0	0
hsa-miR-5093	0	0	0	0	0	0	0	0	0	0	0	0	0	0	0	0	0	0	0	0	0	0	0	0	0	0	0	0	0	0	0	0	0	0	0	0	0	0	0	0	0	0	0	0	0	0	0	0	0
hsa-miR-5094	0	0	0	0	0	0	0	0	0	0	0	0	0	0	0	0	0	0	0	0	0	0	0	0	0	0	0	0	0	0	0	0	0	0	0	0	0	0	0	0	0	0	0	0	0	0	0	0	0
hsa-miR-5095	0	0	0	0	0	0	0	0	0	0	0	0	0	0	0	0	0	0	0	0	0	0	0	0	0	0	0	0	0	0	0	0	0	0	0	0	0	0	0	0	0	0	0	0	0	0	0	0	0
hsa-miR-5096	0	0	0	0	0	0	0	0	0	0	0	0	0	0	0	0	0	0	0	0	0	0	0	0	0	0	0	0	0	0	0	0	0	0	0	0	0	0	0	0	0	0	0	0	0	0	0	0	0
hsa-miR-510-3p	0	0	0	0	0	0	0	0	0	0	0	0	0	0	0	0	0	0	0	0	0	0	0	0	0	0	0	0	0	0	0	0	0	0	0	0	0	0	0	0	0	0	0	0	0	0	0	0	0
hsa-miR-510-5p	0	0	0	0	0	0	0	0	0	0	0	0	0	0	0	0	0	0	0	0	0	0	0	0	0	0	0	0	0	0	0	0	0	0	0	0	0	0	0	0	0	0	0	0	0	0	0	0	0
hsa-miR-5100	0	0	0	0	0	0	0	0	0	0	0	0	0	0	0	0	0	0	0	0	0	0	0	0	0	0	0	0	0	0	0	0	0	0	0	0	0	0	0	0	0	0	0	0	0	0	0	0	0
hsa-miR-511-3p	0	0	0	0	0	0	0	0	0	0	0	0	0	0	0	0	0	0	0	0	0	0	0	0	0	0	0	0	0	0	0	0	0	0	0	0	0	0	0	0	0	0	0	0	0	0	0	0	0
hsa-miR-511-5p	0	0	0	0	0	0	0	0	0	0	0	0	0	0	0	54.8796	0	0	0	10.3359	0	0	0	0	0	2.06684	0	7.41949	0	0	0	1.45674	0	0	0	0.10796	0	0	0	0	0	0	0	0	0	0	0	0	0
hsa-miR-512-3p	0	0	0	0	0	0	0	1.06965	0	0	0.458959	0	0	0	0	0	0	0	0	0	0	0	0	0	0	0	0	0	0	0	0	0	0	0	0	0	0	0	0	0	0	0	0	0	0	0	0	13	0
hsa-miR-512-5p	0	0	0	0	0	0	0	0	0	0	0	0	0	0	0	0	0	0	0	0	0	0	0	0	0	0	0	0	0	0	0	0	0	0	0	0	0	0	0	0	0	0	0	0	0	0	0	0	0
hsa-miR-513a-3p	0	0	0	0	0	0	0	0	0	0	0	0	0	0	0	0	0	0	0	0	0	0	0	0	0	0	0	0	0	0	0	0	0	0	0	0	0	0	0	0	0	0	0	0	0	0	0	0	0
hsa-miR-513a-5p	0	0	0	0	0	0	0	0	0	0	0	0	0	0	0	0	0	0	0	0	0	0	0	0	0	0	0	0	0	0	0	0	0	0	0	0	0	0	0	0	0	0	0	0	0	0	0	0	0
hsa-miR-513b-3p	0	0	0	0	0	0	0	0	0	0	0	0	0	0	0	0	0	0	0	0	0	0	0	0	0	0	0	0	0	0	0	0	0	0	0	0	0	0	0	0	0	0	0	0	0	0	0	0	0
hsa-miR-513b-5p	0	0	0	0	0	0	0	0	0	0	0	0	0	0	0	0	0	0	0	0	0	0	0	0	0	0	0	0	0	0	0	0	0	0	0	0	0	0	0	0	0	0	0	0	0	0	0	0	0
hsa-miR-513c-3p	0	0	0	0	0	0	0	0	0	0	0	0	0	0	0	0	0	0	0	0	0	0	0	0	0	0	0	0	0	0	0	0	0	0	0	0	0	0	0	0	0	0	0	0	0	0	0	0	0
hsa-miR-513c-5p	0	0	0	0	0	0	0	0	0	0	0	0	0	0	0	0	7.87311	0	0	0	0	0	0	0	0	0	0	0	0	0	0	0	0	0	0	0	0	0	0	0	0	0	0	0	0	0	0	0	0
hsa-miR-514a-3p	0	0	0	0	0	0	0	0	0	0.971645	0	0	0	0	0	0	0	0	0	0	0	0	0	0	0	0	0	0	0	0	0	0	0	0	0	0	0	0	0	0	0	0	0	0	0	0	0	0	0
hsa-miR-514a-5p	0	0	0	0	0	0	0	0	0	0	0	0	0	0	0	0	0	0	0	0	0	0	0	0	0	0	0	0	0	0	0	0	0	0	0	0	0	0	0	0	0	0	0	0	0	0	0	0	0
hsa-miR-514b-3p	0	0	0	0	0	0	0	0	0	0	0	0	0	0	0	0	0	0	0	0	0	0	0	0	0	0	0	0	0	0	0	0	0	0	0	0	0	0	0	0	0	0	0	0	0	0	0	0	0
hsa-miR-514b-5p	0	0	0	0	0	0	0	0	0	0	0	0	0	0	0	0	0	0	0	0	0	0	0	0	0	0	0	0	0	0	0	0	0	0	0	0	0	0	0	0	0	0	0	0	0	0	0	0	0
hsa-miR-515-3p	0	0	0	0	0	0	0	0	0	0	0	0	0	0	0	0	0	0	0	0	0	0	0	0	0	0	0	0	0	0	0	0	0	0	0	0	0	0	0	0	0	0	0	0	0	0	0	0	0
hsa-miR-515-5p	0	0	0	0	0	0	62.8411	1.2342	12.5894	0	0	0	0	0	0	0	0	0	0	0	0	0	0	0	0	0	0	0	0	0	0	0	0	0	0	0	0	0	0	0	0	0	0	0	0	0	41	15	13
hsa-miR-516a-3p	0	0	0	0	0	0	0	0	0	0	0	0	0	0	0	0	0	0	0	0	0	0	0	0	0	0	0	0	0	0	0	0	0	0	0	0	0	0	0	0	0	0	0	0	0	0	0	0	0
hsa-miR-516a-5p	0	0	0	0	0	0	16.8587	2.4684	29.0503	2.59136	2.17991	8.42121	0	0	0	0	0	0	0	0	0	0	0	0	0	0	0	0	0	0	0	0	0	0	0	0	0	0	0	22.5868	0	0	0	0	0	0	11	30	30
hsa-miR-516b-3p	0	0	0	0	0	0	0	0	0	0	0	0	0	0	0	0	0	0	0	0	0	0	0	0	0	0	0	0	0	0	0	0	0	0	0	0	0	0	0	0	0	0	0	0	0	0	0	0	0
hsa-miR-516b-5p	0	0	0	0	0	0	98.0973	3.2089	140.414	13.6046	1.60623	19.2482	0	0	0	0	0	0	0	0.397429	0	0.364024	0	0	0	0	0	0	0	0	0	0	0	0	0	0	0	0	0	0	0	0	0	0	0	0	64	39	145
hsa-miR-517-5p	0	0	0	0	0	0	0	0	0	0	0	0	0	0	0	0	0	0	0	0	0	0	0	0	0	0	0	0	0	0	0	0	0	0	0	0	5.8625	0	0	0	0	0	0	0	0	0	0	0	0
hsa-miR-517a-3p	0	0	0	0	0	0	26.0551	2.96209	69.7244	1.61972	1.14727	10.6266	0	0	0	0	0	0	2.48398	0	0	0	0	0	0	0	0	0	0	0	0	0	0	0	0	0	0	0	0	0	0	0	0	0	0	0	17	36	72
hsa-miR-517b-3p	0	0	0	0	0	0	22.9912	3.3735	67.7863	3.88689	0.458959	10.0251	0	0	0	0	0	0	2.06999	0	0	0	0	0	0	0	0	0	0	0	0	0	0	0	0	0	0	0	0	0	0	0	0	0	0	0	15	41	70
hsa-miR-517c-3p	0	0	0	0	0	0	24.5255	0	10.6513	0	0.458959	0	0	0	0	0	0	0	0	0	0	0	0	0	0	0	0	0	0	0	0	0	0	0	0	0	0	0	0	0	0	0	0	0	0	0	16	0	11
hsa-miR-5186	0	0	0	0	0	0	0	0	0	0	0	0	0	0	0	0	0	0	0	0	0	0	0	0	0	0	0	0	0	0	0	0	0	0	0	0	0	0	0	0	0	0	0	0	0	0	0	0	0
hsa-miR-5187-3p	0	0	0	0	0	0	0	0	0	0	0	0	0	0	0	0	0	0	0	0	0	0	0	0	0	0	0	0	0	0	0	0	0	0	0	0	0	0	0	0	0	0	0	0	0	0	0	0	0
hsa-miR-5187-5p	12.0233	0	0	1.87563	5.31646	1.31701	21.4569	0	0	0	1.14727	0	0	0	0	43.1178	0	5.84291	2.89798	0	0.21891	0	0	12.6055	8.85271	6.19921	0	0	10.3606	0	0	2.42791	0	0	0	0	0	11.2474	0	0	42	0	0	15	34	12	14	0	0
hsa-miR-5188	0	0	0	0	0	0	0	0	0	0	0	0	0	0	0	0	0	0	0	0	0	0	0	0	0	0	0	0	0	0	0	0	0	0	0	0	0	0	0	0	0	0	0	0	0	0	0	0	0
hsa-miR-5189-3p	0	0	0	0	0	1.97545	0	0	0	0	9.06369	4.81197	0	0	0	0	0	0	0	0	3.72054	8.37514	0	0	1.47533	0	23.6555	0	0	0	0	0	0	0	0	0	0	0	0	0	0	0	0	0	0	18	0	0	0
hsa-miR-5189-5p	0	0	0	0	0	0	0	0	0	0	0	0	0	0	0	0	0	0	0	0	0	0	0	0	0	0	0	0	0	0	0	0	0	0	0	0	0	0	0	0	0	0	0	0	0	0	0	0	0
hsa-miR-518a-3p	0	0	0	0	0	0	16.8587	0	9.68344	0	0.917833	0	0	0	0	0	0	0	0	0	0	0	0	0	0	0	0	0	0	0	0	0	0	0	0	0	0	0	0	0	0	0	0	0	0	0	11	0	10
hsa-miR-518a-5p	0	0	0	0	0	0	0	0	0	0	0	0	0	0	0	0	0	0	0	0	0	0	0	0	0	0	0	0	0	0	0	0	0	0	0	0	0	0	0	0	0	0	0	0	0	0	0	0	0
hsa-miR-518b	0	0	0	0	0	0	76.6358	4.19628	138.479	18.1396	3.78613	10.6266	0	0	0	0	7.87311	0	0	0	0	0	0	0	0	0	0	0	3.45296	0	0	2.91349	0	0	0	0	0	0	0	0	0	0	0	0	0	0	50	51	143
hsa-miR-518c-3p	0	0	0	1.37544	0	0	0	3.12663	22.2728	0	0.803114	5.81464	0	0	0	0	0	0	0	0	0	0	0	0	0	0	0	0	0	0	0	0	0	0	0	0	0	0	0	0	0	0	0	11	0	0	0	38	23
hsa-miR-518c-5p	0	0	0	0	0	0	0	0	0	0	0	0	0	0	0	0	0	0	0	0	0	0	0	0	0	0	0	0	0	0	0	0	0	0	0	0	0	0	0	0	0	0	0	0	0	0	0	0	0
hsa-miR-518d-3p	0	0	0	0	0	0	0	0	0	0	0	0	0	0	0	0	0	0	0	0	0	0	0	0	0	0	0	0	0	0	0	0	0	0	0	0	0	0	0	0	0	0	0	0	0	0	0	0	0
hsa-miR-518d-5p	0	0	0	0	0	0	0	0	0	0	0	0	0	0	0	0	0	0	0	0	0	0	0	0	0	0	0	0	0	0	0	0	0	0	0	0	0	0	0	0	0	0	0	0	0	0	0	0	0
hsa-miR-518e-3p	0	0	0	0	0	0	0	0	0	0	0	4.01015	0	0	0	0	0	0	0	0	0	0	0	0	0	0	0	0	0	0	0	0	0	0	0	0	0	0	0	0	0	0	0	0	0	0	0	0	0
hsa-miR-518e-5p	0	0	0	0	0	0	1.53428	0	7.74765	0	0	2.00507	0	0	0	0	0.463021	0	0	0	0	0	0	0	0	0	0	0	0	0	0	0	0	0	0	0	0	0	0	0	0	0	0	0	0	0	1	0	8
hsa-miR-518f-3p	0	0	0	0	0	0	0	3.29118	8.71554	2.91525	1.14727	10.8272	0	0	0	0	0	0	0	0	0	0	0	0	0	1.03342	0	0	0	0	0	0	0	0	0	0	0	0	0	0	0	0	0	0	0	0	0	40	9
hsa-miR-518f-5p	0	0	0	0	0	0	26.0551	0	7.74765	0	0	0	0	0	0	0	0	0	0	0	0	0	0	0	0	0	0	0	0	0	0	0	0	0	0	0	0	0	0	0	0	0	0	0	0	0	17	0	8
hsa-miR-5190	0	0	0	0	0	0	0	0	0	0	0	0	0	0	0	0	0	0	0	0	0	0	0	0	0	0	0	0	0	0	0	0	0	0	0	0	0	0	0	0	0	0	0	0	0	0	0	0	0
hsa-miR-5191	0	0	0	0	0	0	0	0	0	0	0	0	0	0	0	0	0	0	0	0	0	0	0	0	0	0	0	0	0	0	0	0	0	0	0	0	0	0	0	0	0	0	0	0	0	0	0	0	0
hsa-miR-5192	0	0	0	0	0	0	0	0.905056	0	0	0	0.200584	0	0	0	0	0	0	0	0	0	0	0	0	0	0	0	0	0	0	0	0	0	0	0	0	0	0	0	0	0	0	0	0	0	0	0	11	0
hsa-miR-5193	0	0	0	0	0	2.19497	7.6622	0	0	0	0.688396	0	0	0	0	0	0	0	2.06999	0	0	0	0	0	0.295066	0	0	0	0	0	0	0	0	0	0	0	8.11619	0	0	0	0	0	0	0	0	20	5	0	0
hsa-miR-5194	0	0	0	0	0	0	0	0	0	0	0	0	0	0	0	0	0	0	0	0	0	0	0	0	0	0	0	0	10.3606	0	0	0	0	0	0	0	0	0	0	0	0	0	0	0	0	0	0	0	0
hsa-miR-5195-3p	0	0	0	0	0	0	0	0	0	0	0	0	0	0	0	0	0	0	0	0	0	0	0	0	0	0	0	0	0	0	0	0	0	0	0	0	0	0	0	0	0	0	0	0	0	0	0	0	0
hsa-miR-5195-5p	0	0	0	0	0	0	0	0	0	0	0	0	0	0	0	0	0	0	0	0	0	0	0	0	0	0	0	0	0	0	0	0	0	0	0	0	0	0	0	0	0	0	0	0	0	0	0	0	0
hsa-miR-5196-3p	0	0	0	0	0.625427	0	0	0	0	0	2.7535	3.80957	14.9627	6.58973	0	0	0	0	1.44899	0	0	4.36972	0	0	0.590132	0	0	0	9.20845	0	25.5937	0	0	0	0	0	0	0	0	0	0	0	0	0	4	0	0	0	0
hsa-miR-5196-5p	0	0	0	0	0	0	0	0	0	0	0	0	0	0	0	0	0	0	0	0	0	0	0	0	0	0	0	0	0	0	0	0	0	0	0	0	0	0	0	0	0	0	0	0	0	0	0	0	0
hsa-miR-5197-3p	0	0	0	0	0	0	0	0	0	0	0	0	0	0	0	0	0	0	0	0	0	0	0	0	0	0	0	0	0	0	0	0	0	0	0	0	0	0	0	0	0	0	0	0	0	0	0	0	0
hsa-miR-5197-5p	0	0	0	0	0	0	0	0	0	0	0	0	0	0	0	0	0	0	0	0	0	0	0	0	0	0	0	0	0	0	0	0	0	0	0	0	0	0	0	0	0	0	0	0	0	0	0	0	0
hsa-miR-519a-3p	0	0	0	0	0	0	0	0	0	0	0	0	0	0	0	0	0	0	0	0	0	0	0	0	0	0	0	0	0	0	0	0	0	0	0	0	0	0	0	0	0	0	0	0	0	0	0	0	0
hsa-miR-519a-5p	0	0	0	0	0	0	1.53428	0.0822733	11.6215	0	0.229437	1.40358	0	0	0	0	0.926041	0	0	0	0	0	0	0	0	0	0	0	1.15043	0	0	0	0	0	0	0	0	0	0	0	0	0	0	0	0	0	1	1	12
hsa-miR-519b-3p	0	0	0	0	0	0	0	0.905056	8.71554	0	0	0	0	0	0	0	0	0	0	0	0	0	0	0	0	0	0	0	0	0	0	0	0	0	0	0	0	0	0	0	0	0	0	0	0	0	0	11	9
hsa-miR-519b-5p	0	0	0	0	0	0	4.59824	0	2.90594	0	0.344155	1.40358	0	0	0	0	2.31569	0	0	0	0	0	0	0	0	0	0	0	0	0	0	0	0	0	0	0	0	0	0	0	0	0	0	0	0	0	3	0	3
hsa-miR-519c-3p	0	0	0	0	0	0	0	0	10.6513	0	0	0	0	0	0	0	0	0	0	0	0	0	0	0	0	0	0	0	0	0	0	0	0	0	0	0	0	0	0	0	0	0	0	0	0	0	0	0	11
hsa-miR-519c-5p	0	0	0	0	0	0	1.53428	0	12.5894	0	0.114718	1.20299	0	0	0	0	2.31569	0	0	0	0	0	0	0	0	0	0	0	1.15043	0	0	0	0	0	0	0	0	0	0	0	0	0	0	0	0	0	1	0	13
hsa-miR-519d-3p	0	0	0	0	0	0	0	0	0	0	0	4.81197	0	0	0	0	0	0	0	0	0	0	0	0	0	0	0	0	0	0	0	0	0	0	0	0	0	0	0	0	0	0	0	0	0	0	0	0	0
hsa-miR-519d-5p	0	0	0	0	0	0	0	0	0	0	0	0	0	0	0	0	0	0	0	0	0	0	0	0	0	0	0	0	0	0	0	0	0	0	0	0	0	0	0	0	0	0	0	0	0	0	0	0	0
hsa-miR-519e-3p	0	0	0	0	0	0	0	0	0	0	0	0	0	0	0	0	0	0	0	0	0	0	0	0	0	0	0	0	0	0	0	0	0	0	0	0	0	0	0	0	0	0	0	0	0	0	0	0	0
hsa-miR-519e-5p	0	0	0	0	0	0	0	0	0	0	0	0	0	0	0	0	0	0	0	0	0	0	0	0	0	0	0	0	0	0	0	0	0	0	0	0	0	0	0	0	0	0	0	0	0	0	0	0	0
hsa-miR-520a-3p	0	0	0	0	0	0	0	0	0	0	1.03255	0	0	0	0	0	0	0	0	0	0	0	0	0	0	0	0	0	0	0	0	0	0	0	0	0	0	0	0	0	0	0	0	0	0	0	0	0	0
hsa-miR-520a-5p	0	0	0	0	0	0	0	0	0	0	0	0	0	0	0	0	0	0	0	0	0	0	0	0	0	0	0	0	0	0	0	0	0	0	0	0	0	0	0	0	0	0	0	0	0	0	0	0	0
hsa-miR-520b	0	0	0	0	0	0	0	0	0	0	0	0	0	0	0	0	0	0	0	0	0	0	0	0	0	0	0	0	0	0	0	0	0	0	0	0	0	0	0	0	0	0	0	0	0	0	0	0	0
hsa-miR-520c-3p	0	0	0	0	0	0	0	0	0	0	0	0	0	0	0	0	0	0	0	0	0	0	0	0	0	0	0	0	0	0	0	0	0	0	0	0	0	0	0	0	0	0	0	0	0	0	0	0	0
hsa-miR-520c-5p	0	0	0	0	0	0	0	0	0	0	0	0	0	0	0	0	0	0	0	0	0	0	0	0	0	0	0	0	0	0	0	0	0	0	0	0	0	0	0	0	0	0	0	0	0	0	0	0	0
hsa-miR-520d-3p	0	0	0	0	0	0	0	0.905056	0	0	0	0	0	0	0	0	0	0	0	0	0	0	0	0	0	0	0	0	0	0	0	0	0	0	0	0	0	0	0	0	0	0	0	0	0	0	0	11	0
hsa-miR-520d-5p	0	0	0	0	0	0	0	0	0	0	0	0	0	0	0	0	0	0	0	0	0	0	0	0	0	0	0	0	0	0	0	0	0	0	0	0	0	0	0	0	0	0	0	0	0	0	0	0	0
hsa-miR-520e	0	0	0	0	0	0	0	0	0	0	0	0	0	0	0	0	0	0	0	0	0	0	0	0	0	0	0	0	0	0	0	0	0	0	0	0	0	0	0	0	0	0	0	0	0	0	0	0	0
hsa-miR-520f-3p	0	0	0	0	0	0	0	0	0	0	0	0	0	0	0	0	0	0	0	0	0	0	0	0	0	0	0	0	0	0	0	0	0	0	0	0	0	0	0	0	0	0	0	0	0	0	0	0	0
hsa-miR-520f-5p	0	0	0	0	0	0	0	0	0	0	0	0	0	0	0	0	0	0	0	0	0	0	0	0	0	0	0	0	0	0	0	0	0	0	0	0	0	0	0	0	0	0	0	0	0	0	0	0	0
hsa-miR-520g-3p	0	0	0	0	0	0	0	0	0	0	0	0	0	0	0	0	0	0	0	0	0	0	0	0	0	0	0	0	0	0	0	0	0	0	0	0	0	0	0	0	0	0	0	0	0	0	0	0	0
hsa-miR-520g-5p	0	0	0	0	0	0	0	0	0	0	0	0	0	0	0	0	0	0	0	0	0	0	0	0	0	0	0	0	0	0	0	0	0	0	0	0	0	0	0	0	0	0	0	0	0	0	0	0	0
hsa-miR-520h	0	0	0	0	0	0	0	0	0	0	0	0	0	0	0	0	0	0	0	0	0	0	0	0	0	0	0	0	0	0	0	0	0	0	0	0	0	0	0	0	0	0	0	0	0	0	0	0	0
hsa-miR-521	0	0	0	0	0	0	0	0	0	0	0	0	0	0	0	0	0	0	0	0	0	0	0	0	0	0	0	0	0	0	0	0	0	0	0	0	0	0	0	0	0	0	0	0	0	0	0	0	0
hsa-miR-522-3p	0	0	0	0	0	0	0	0	0	0	0	0	0	0	0	0	0	0	0	0	0	0	0	0	0	0	0	0	0	0	0	0	0	0	0	0	0	0	0	0	0	0	0	0	0	0	0	0	0
hsa-miR-522-5p	0	0	0	0	0	0	0	0.0822733	3.87383	0	0.114718	2.00507	0	0	0	0	0.926041	0	0	0	0	0	0	0	0	0	0	0	1.15043	0	0	0	0	0	0	0	0	0	0	0	0	0	0	0	0	0	0	1	4
hsa-miR-523-3p	0	0	0	0	0	0	0	0	30.0205	0	0	0	0	0	0	0	0	0	0	1.98754	0	0	0	0	0	0	0	0	0	0	0	0	0	0	0	0	0	0	0	0	0	0	0	0	0	0	0	0	31
hsa-miR-523-5p	0	0	0	0	0	0	0	0.0822733	15.493	0	0.344155	0.802081	0	0	0	0	1.38965	0	0	0	0	0	0	0	0	0	0	0	1.15043	0	0	0	0	0	0	0	0	0	0	0	0	0	0	0	0	0	0	1	16
hsa-miR-524-3p	0	0	0	0	0	0	0	0	0	0	0	0	0	0	0	0	0	0	0	0	0	0	0	0	0	0	0	0	0	0	0	0	0	0	0	0	0	0	0	0	0	0	0	0	0	0	0	0	0
hsa-miR-524-5p	0	0	0	0	0	0	0	0	0	0	0	0	0	0	0	0	0	0	0	0	0	0	0	0	0	0	0	0	0	0	0	0	0	0	0	0	0	0	0	0	0	0	0	0	0	0	0	0	0
hsa-miR-525-3p	0	0	0	0	0	0	0	0	0	0	0	0	0	0	0	0	0	0	0	0	0	0	0	0	0	0	0	0	0	0	0	0	0	0	0	0	0	0	0	0	0	0	0	0	0	0	0	0	0
hsa-miR-525-5p	0	0	0	0	0	0	0	0	0	0	0	0	0	0	0	0	0	0	0	0	0	0	0	0	0	0	0	0	0	0	0	0	0	0	0	0	0	0	0	0	0	0	0	0	0	0	0	0	0
hsa-miR-526a	0	0	0	0	0	0	0	0	0	0	0	0	0	0	0	0	0	0	0	0	0	0	0	0	0	0	0	0	0	0	0	0	0	0	0	0	0	0	0	0	0	0	0	0	0	0	0	0	0
hsa-miR-526b-3p	0	0	0	0	0	0	0	0	0	0	0	0	0	0	0	0	0	0	0	0	0	0	0	0	0	0	0	0	0	0	0	0	0	0	0	0	0	0	0	0	0	0	0	0	0	0	0	0	0
hsa-miR-526b-5p	0	0	0	0	0	0	13.7947	0	43.5777	0	1.72095	0	0	0	0	0	0	0	0	0	0	0	0	0	0	0	0	0	0	0	0	0	0	0	0	0	0	0	0	0	0	0	0	0	0	0	9	0	45
hsa-miR-527	0	0	0	0	0	0	0	0	0	0	0	0	0	0	0	0	0	0	0	0	0	0	0	0	0	0	0	0	0	0	0	0	0	0	0	0	0	0	0	0	0	0	0	0	0	0	0	0	0
hsa-miR-532-3p	12.5959	0	0	3.62626	17.044	26.1202	55.1789	26.2473	0	20.0828	25.9291	47.9202	22.4423	25.6997	43.8693	0	45.3871	23.3715	24.6331	26.6353	13.3502	68.0943	0.492514	0	121.576	73.3572	28.7249	38.5856	31.08	33.3421	7.67753	35.4456	14.9775	2.124	0	5.18196	46.8976	4.42523	0	14.5401	44	0	0	29	109	238	36	319	0
hsa-miR-532-5p	540.19	776.953	277.871	214.698	228.452	228.387	194.66	232.605	245.001	159.692	234.854	253.235	207.972	180.555	233.131	270.477	269.079	195.25	186.094	150.667	162.391	169.325	170.38	250.433	1008.61	578.592	518.716	406.621	366.047	327.071	291.772	370.478	152.271	303.749	293.134	100.184	493.321	96.9861	43.4481	526.975	1887	2130	684	1717	1461	2081	127	2827	253
hsa-miR-539-3p	0	0	0	0	0	0	0	0	0	0	0	0	0	0	0	0	0	0	0	0	0	0	0	0	0	0	0	0	0	0	0	0	0	0	0	0	0	0	0	0	0	0	0	0	0	0	0	0	0
hsa-miR-539-5p	0	0	0	0	0	0	0	0	0	0	0	0	0	0	0	0	0	0	0	0	0	0	0	0	0	0	0	0	0	0	0	0	0	0	0	0	0	0	0	0	0	0	0	0	0	0	0	0	0
hsa-miR-541-3p	0	0	0	0	0	0	0	0	0	0	0	0	0	0	0	0	0	0	0	0	0	0	0	0	0	0	0	0	0	0	0	0	0	0	0	0	0	0	0	0	0	0	0	0	0	0	0	0	0
hsa-miR-541-5p	0	0	0	0	0	0	0	0	0	0	0	0	0	0	0	0	0	0	0	0	0	0	0	0	0	0	0	0	0	0	0	0	0	0	0	0	0	0	0	0	0	0	0	0	0	0	0	0	0
hsa-miR-542-3p	0	0	0	1.87563	6.88011	1.64623	0	1.48102	0	2.91525	0.803114	0	0	0	0	0	0	2.67802	2.06999	0	0	0	1.47754	13.4462	14.4592	3.09896	16.8971	47.4885	23.022	0	0	1.45674	0	0	0	11.2275	370.216	0.553169	2.51357	1198.22	0	0	0	15	44	15	0	18	0
hsa-miR-542-5p	0	0	0	0	0	0	0	0.658236	0	0	0	0	0	0	0	0	0	0	1.03499	0	0	0	0	0	2.36077	0	0	0	4.60506	0	0	0	0	0	0	0	0	0	0	0	0	0	0	0	0	0	0	8	0
hsa-miR-543	0	0	0	0	0	0	0	0	0	0	0.344155	0	0	0	0	0	0	0	0	0	0	0	0	0	0	0	0	0	0	0	0	0	0	0	0	0	0	0	0	0	0	0	0	0	0	0	0	0	0
hsa-miR-544a	0	0	0	0	0	0	0	0	0	0	0	0	0	0	0	0	0	0	0	0	0	0	0	0	0	0	0	0	0	0	0	0	0	0	0	0	0	0	0	0	0	0	0	0	0	0	0	0	0
hsa-miR-544b	0	0	0	0	0	0	0	0	0	0	0	0	0	0	0	0	0	0	0	0	0	0	0	0	0	0	0	0	0	0	0	0	0	0	0	0	0	0	0	0	0	0	0	0	0	0	0	0	0
hsa-miR-545-3p	0	0	0	0	0	0	0	0	0	0	0	0	0	0	0	0	0	1.70426	0	0	0	0	0	0	0	0	0	0	2.30253	0	0	0	0	0	0	0	0	0	0	0	0	0	0	0	0	0	0	0	0
hsa-miR-545-5p	0	0	0	0	0	0	0	0	0	0	0	0	0	0	0	0	0	0	0	4.77034	0	0	0	0	0	0	0	0	1.15043	0	0	0	0	0	0	0	0	0	0	0	0	0	0	0	0	0	0	0	0
hsa-miR-548a-3p	0	0	0	0	0	0	0	0	0	6.47826	0	0	0	0	0	0	6.94707	0	0	0	0	0	0	0	0.590132	5.1658	0	19.2916	11.511	7.93814	0	0	11.649	0	0	0	0	0	0	0	0	0	0	0	0	0	0	0	0
hsa-miR-548a-5p	0	0	0	0	0	0	0	0	0	0	0	0	0	0	0	0	0	0	0	0	0	0	0	0	0	0	0	0	0	0	0	0	0	0	0	0	0	0	0	0	0	0	0	0	0	0	0	0	0
hsa-miR-548aa	0	0	0	0	0	0	0	0	0	0	0	0	0	0	0	0	0	0	0	0	0	0	0	0	0	0	0	0	0	0	0	0	0	0	0	0	0	0	0	0	0	0	0	0	0	0	0	0	0
hsa-miR-548ab	0	0	0	0	0	0	0	0	0	0	0	0	0	0	0	0	0	0	0	0	0	0	0	0	0	0	18.5861	0	0	0	0	0	0	0	0	0	0	0	0	0	0	0	0	0	0	0	0	0	0
hsa-miR-548ac	0	0	0	0	0	0	0	0	0	0	0	0	0	0	0	0	0	0	0	0	0	0	0	0	0	0	0	0	0	0	0	2.91349	0	0	0	0	0	0	0	0	0	0	0	0	0	0	0	0	0
hsa-miR-548ad-3p	0	0	0	0	0	0	0	0	0	0	0	0	0	0	0	0	0	0	0	0	0	0	0	0	0	0	0	0	0	0	0	0	0	0	0	0	0	0	0	0	0	0	0	0	0	0	0	0	0
hsa-miR-548ad-5p	0	0	0	0	0.156357	0	0	0.0822733	0	0	0.114718	0	0	0.659272	0	0	0	0	0	0	0	0	0	0	0.590132	0	0	0	0	0	0	0	0	0	0	0	0	0	0	0	0	0	0	0	1	0	0	1	0
hsa-miR-548ae-3p	0	0	0	0	0	0	0	0	0	0	0	0	0	0	0	0	0	0	0	0	0	0	0	0	0	0	0	0	0	0	0	0	0	0	0	0	0	0	0	0	0	0	0	0	0	0	0	0	0
hsa-miR-548ae-5p	0	0	0	0	0	0	0	0	0	0	0	0	0	0	0	0	0	0	0	0	0	0	0	0	0	0	0	0	0	0	0	0	0	0	0	0	0	0	0	0	0	0	0	0	0	0	0	0	0
hsa-miR-548ag	0	0	0	0	0	0	0	0	0	0	0	0	0	0	0	0	0	0	0	0	0	0	0	0	0	0	0	0	0	0	0	0	0	0	0	0	0	0	0	0	0	0	0	0	0	0	0	0	0
hsa-miR-548ah-3p	0	0	0	0	0	0	0	0	0	0	0	0	0	0	0	0	0	0	0	0	0	0	0	0	0	0	0	0	0	0	0	0	0	0	0	0	0	0	0	0	0	0	0	0	0	0	0	0	0
hsa-miR-548ah-5p	0	0	0	0	0	0	0	0	0	0	0	0	0	0	0	0	0	0	0	0	0	0	0	0	0	0	0	0	0	0	0	0	0	0	0	0	0	0	0	0	0	0	0	0	0	0	0	0	0
hsa-miR-548ai	0	0	0	0	0	0	0	0	0	0	0	0	0	0	0	0	0	0	0	0	0	0	0	0	0	0	0	0	0	0	0	0	0	0	0	0	0	0	0	0	0	0	0	0	0	0	0	0	0
hsa-miR-548aj-3p	0	0	0	0	0	0	0	0	0	0	0	0	0	0	0	0	0	0	0	0	0	0	0	0	0	0	0	0	0	0	0	0	0	0	0	0	0	0	0	0	0	0	0	0	0	0	0	0	0
hsa-miR-548aj-5p	0	0	0	0	0	0	0	0	0	0	0	0	0	0	0	0	0	0	0	0	0	0	0	0	0	0	0	0	0	0	0	0	0	0	0	0	0	0	0	0	0	0	0	0	0	0	0	0	0
hsa-miR-548ak	0	0	0	0	0	0	0	0	0	0	0	0	0	0	0	0	0	0	0	0	0	0	0	0	0	0	0	0	0	0	0	0	0	0	0	0	0	0	0	0	0	0	0	0	0	0	0	0	0
hsa-miR-548al	0	0	0	0	0	0	0	0	0	0	0	0	0	0	0	0	0	0	0	0	0	0	0	0	0	0	0	0	0	0	0	0	0	0	0	0	0	0	0	0	0	0	0	0	0	0	0	0	0
hsa-miR-548am-3p	0	0	0	0	0	0	0	0	0	0	0	0	0	0	0	0	0	0	0	0	0	0	0	0	0	0	0	0	0	0	0	0	0	0	0	0	0	0	0	0	0	0	0	0	0	0	0	0	0
hsa-miR-548am-5p	0	0	0	0	0	0	0	0	0	0	0	0	0	0	0	0	0	0	0	0	0	0	0	0	0	0	0	0	0	0	0	0	0	0	0	0	0	0	0	0	0	0	0	0	0	0	0	0	0
hsa-miR-548an	0	0	0	0	0	0	0	0	0	0	0	0	0	0	0	0	0	0	0	0	0	0	0	0	0	0	0	0	0	0	0	0	0	0	0	0	0	0	0	0	0	0	0	0	0	0	0	0	0
hsa-miR-548ao-3p	0	0	0	0	0	0	0	0	0	0	0	0	0	0	0	0	0	0	0	0	0	0	0	0	0	0	0	0	0	0	0	0	0	0	0	0	0	0	0	0	0	0	0	0	0	0	0	0	0
hsa-miR-548ao-5p	0	0	0	0	0	0	0	0	0	0	0	0	0	0	0	0	0	0	0	0	0	0	0	0	0	0	0	0	0	0	0	0	0	0	0	0	0	0	0	0	0	0	0	0	0	0	0	0	0
hsa-miR-548ap-3p	0	0	0	0	0	0	0	0	0	0	0	0	0	0	0	0	0	0	0	0	0	0	0	0	0	0	0	0	0	0	0	0	0	0	0	0	0	0	0	0	0	0	0	0	0	0	0	0	0
hsa-miR-548ap-5p	0	0	0	0	0	0	0	0	0	0	0	0	0	0	0	0	0	0	0	0	0	0	0	0	0	0	0	0	0	0	0	0	0	0	0	0	0	0	0	0	0	0	0	0	0	0	0	0	0
hsa-miR-548aq-3p	0	0	0	0	0	0	0	0	0	0	0	0	0	0	0	0	0	0	0	0	0	0	0	0	0	0	0	0	0	0	0	0	0	0	0	0	0	0	0	0	0	0	0	0	0	0	0	0	0
hsa-miR-548aq-5p	0	0	0	0	0	0	0	0	0	0	0	0	0	0	0	0	0	0	0	0	0	0	0	0	0	0	0	0	0	0	0	0	0	0	0	0	0	0	0	0	0	0	0	0	0	0	0	0	0
hsa-miR-548ar-3p	0	0	0	0	1.25094	0	0	0	0	0	0	0	0	0	0	0	0	0	0	0	0	0	0	0	0	0	0	0	0	0	0	0	0	0	0	0	0	0	0	0	0	0	0	0	8	0	0	0	0
hsa-miR-548ar-5p	0	0	0	0	0	0	0	0	0	0	0	0	0	0	0	0	0	0	0	0	0	0	0	0	0	0	0	0	0	0	0	0	0	0	0	0	0	0	0	0	0	0	0	0	0	0	0	0	0
hsa-miR-548as-3p	0	0	0	0	0	0	0	0	0	0	0	0	0	0	0	0	0	0	0	0	0	0	0	0	0	0	0	0	0	0	0	0	0	0	0	0	0	0	0	0	0	0	0	0	0	0	0	0	0
hsa-miR-548as-5p	0	0	0	0	0	0	0	0	0	0	0	0	0	0	0	0	0	0	0	0	0	0	0	0	0	0	0	0	0	0	0	0	0	0	0	0	0	0	0	0	0	0	0	0	0	0	0	0	0
hsa-miR-548at-3p	0	0	0	0	0	0	0	0	0	0	0	0	0	0	0	0	0	0	0	0	0	0	0	0	0	0	0	0	0	0	0	0	0	0	0	0	0	0	0	0	0	0	0	0	0	0	0	0	0
hsa-miR-548at-5p	0	0	0	0	0	0	0	0	0	0	0	0	0	0	0	0	7.87311	2.92146	0	0	0	0	0	0	0	0	0	0	0	0	0	0	0	0	0	0	0	0	0	0	0	0	0	0	0	0	0	0	0
hsa-miR-548au-3p	0	0	0	0	0	0	0	0	0	0	0	0	0	0	0	0	0	0	0	0	0	0	0	0	0	0	0	0	0	0	0	0	0	0	0	0	0	0	0	0	0	0	0	0	0	0	0	0	0
hsa-miR-548au-5p	0	0	0	0	0	0	0	0.0822733	0	0	0	0	0	0	0	0	0	0	0	0	0	0	0	0	0	0	0	0	0	0	0	0	0	0	0	0	0	0	0	0	0	0	0	0	0	0	0	1	0
hsa-miR-548av-3p	0	0	0	0	0	0	0	0	0	0	0	0	0	0	0	0	0	0	0	0	0	0	0	0	0	0	0	0	0	0	0	0	0	0	0	0	0	0	0	0	0	0	0	0	0	0	0	0	0
hsa-miR-548av-5p	0	0	0	0	0	0	0	0	0	0	0	0	0	0	0	0	0	0	0	0	0	0	0	0	0	0	0	0	0	0	0	0	0	0	0	0	0	0	0	0	0	0	0	0	0	0	0	0	0
hsa-miR-548aw	0	0	0	0	0	0	0	0	0	0	0	0	0	0	0	0	0	0	0	0	0	0	0	0	0	0	0	0	0	0	0	0	0	0	0	0	0	0	0	0	0	0	0	0	0	0	0	0	0
hsa-miR-548ax	0	0	0	0	0	0	0	0	0	0	0	0	0	0	0	0	0	0	0	0	0	0	0	0	0	0	0	0	0	0	0	0	0	0	0	0	0	0	0	0	0	0	0	0	0	0	0	0	0
hsa-miR-548ay-3p	0	0	0	0	0	0	0	0	0	0	0	0	0	0	0	0	0	0	0	0	0	0	0	0	1.77064	1.03342	0	0	0	0	0	0	0	0	0	0	0	0	0	0	0	0	0	0	0	0	0	0	0
hsa-miR-548ay-5p	0	0	0	0	0	0	0	0	0	0	0	0	0	0	0	0	0	0	0	0	0	0	0	0	0	0	0	0	0	0	0	0	0	0	0	0	0	0	0	0	0	0	0	0	0	0	0	0	0
hsa-miR-548az-3p	0	0	0	0	0	0	0	0	0	0	0	0	0	0	0	0	0	0	0	0	0	0	0	0	0	0	0	0	0	0	0	0	0	0	0	0	0	0	0	0	0	0	0	0	0	0	0	0	0
hsa-miR-548az-5p	0	0	0	0	0	0	0	0	0	0	0	0	0	0	0	0	0	0	0	0	0	0	0	0	0	0	0	0	0	0	0	0	0	0	0	0	0	0	0	0	0	0	0	0	0	0	0	0	0
hsa-miR-548b-3p	0	0	0	0	0	0	0	0	0	0	0.114718	0	0	0	0	0	0	0	0	0	0	0	0	0	0	0	0	0	0	0	0	3.39907	0	0	0	0	0	0	0	0.141308	0	0	0	0	0	0	0	0	0
hsa-miR-548b-5p	0	0	0	0	0	0	0	0	0	0	0	0	0	0	0	0	0	0	0	0	0	0	0	0	0	0	0	0	0	0	0	0	0	0	0	0	0	0	0	0	0	0	0	0	0	0	0	0	0
hsa-miR-548ba	0	0	0	0	0	0	0	0	0	0	0	0	0	0	0	0	0	0	0	0	0	0	0	0	0	0	0	0	0	0	0	0	0	0	0	0	0	0	0	0	0	0	0	0	0	0	0	0	0
hsa-miR-548bb-3p	0	0	0	0	0	0	0	0	0	0	0	0	0	0	0	0	0	0	0	0	0	0	0	0	0	0	0	0	0	0	0	0	0	0	0	0	0	0	0	0	0	0	0	0	0	0	0	0	0
hsa-miR-548bb-5p	0	0	0	0	0	0	0	0	0	0	0	0	0	0	0	0	0	0	0	0	0	0	0	0	0	0	0	0	0	0	0	0	0	0	0	0	0	0	0	0	0	0	0	0	0	0	0	0	0
hsa-miR-548c-3p	0	0	0	0	0	0	0	0	0	0	0	0	0	0	0	0	0	0	0	0	0	0	0	0	0	0	0	0	0	0	0	0	0	0	0	0	0	0	0	0	0	0	0	0	0	0	0	0	0
hsa-miR-548c-5p	0	0	0	0	0	0	0	0	0	0	0	0	0	0	0	0	0	0	0	0	0	0	0	0	0	0	0	0	0	0	0	0	0	0	0	0	0	0	0	0	0	0	0	0	0	0	0	0	0
hsa-miR-548d-3p	0	0	0	0	0	0	0	0	0	3.23913	0	0	0	0	0	0	0	0.730315	0	0	0	0	0	0	0	0	0	0	0	0	35.8324	0	6.65699	0	0	0	0	0	0	0	0	0	0	0	0	0	0	0	0
hsa-miR-548d-5p	0	0	0	0	0	0	0	0	0	0	0	0	0	0	0	0	0	0	0	0	0	0	0	0	0	0	0	0	0	0	0	0	0	0	0	0	0	0	0	0	0	0	0	0	0	0	0	0	0
hsa-miR-548e-3p	0	0	0	0	0	0	0	0	0	0	0	0	0	0	0	0	0	0	0	6.75828	0	0	0	0	1.18026	0	0	0	0	0	0	0	0	0	0	0.10796	0	0	0	0	0	0	0	0	0	0	0	0	0
hsa-miR-548e-5p	0	0	0	0	0.156357	0	0	0	0	6.15437	0.114718	0	0	0	0	0	0	0	0	0	0.21891	0	0	0	14.1641	2.06684	0	0	5.75549	0	0	0	0	0	0	0	0	0	42.7302	0	0	0	0	0	1	0	0	0	0
hsa-miR-548f-3p	0	0	0	0	0	0	0	0	0	0	0	0	0	0	0	0	0	0	0	0	0	0	0	0	0	0	0	0	0	0	0	0	0	0	0	0	0	0	0	0	0	0	0	0	0	0	0	0	0
hsa-miR-548f-5p	0	0	0	0	0	0	0	0	0	0	0	0	0	0	0	0	0	0	0	0	0	0	0	0	0	0	0	0	0	0	0	0	0	0	0	0	0	0	0	0	0	0	0	0	0	0	0	0	0
hsa-miR-548g-3p	0	0	0	0	0	0	0	0	0	0	0	0	0	0	0	0	0	0	0	0	0	0	0	0	0	0	0	0	0	0	0	0	0	0	0	0	0	0	0	0	0	0	0	0	0	0	0	0	0
hsa-miR-548g-5p	0	0	0	0	0	0	0	0	0	0	0	0	0	0	0	0	0	0	0	0	0	0	0	0	0	0	0	0	0	0	0	0	0	0	0	0	0	0	0	0	0	0	0	0	0	0	0	0	0
hsa-miR-548h-3p	0	0	0	0	0	0	0	0	0	0	0	0	0	0	0	0	0	0	0	0	0	0	0	0	0	0	0	0	0	0	0	0	0	0	0	0	0	0	0	0	0	0	0	0	0	0	0	0	0
hsa-miR-548h-5p	0	0	0	0	0	0	0	0	0	0	0	0	0	0	0	0	0	0	0	0	0	0	0	0	0	0	0	0	0	0	0	0	0	8.496	0	0	0	0	0	0	0	0	0	0	0	0	0	0	0
hsa-miR-548i	0	0	0	0	0	0	0	0	0	0	0	0	0	0	0	0	0	0	0	0	0	0	0	0	0	0	0	0	0	0	0	0	0	0	0	0	0	0	0	0	0	0	0	0	0	0	0	0	0
hsa-miR-548j-3p	0	0	0	0	0	0	0	0	0	0	0	0	0	0	0	0	0	0	0	0	0	0	0	0	0	0	0	0	0	0	0	0	0	0	0	0	0	0	0	0	0	0	0	0	0	0	0	0	0
hsa-miR-548j-5p	0	0	0	2.75095	7.97469	4.38994	15.329	2.22158	25.1787	11.661	1.49151	4.41106	0	11.8609	0	0	8.33613	0	0.620996	0	4.37714	0	0	0	5.31167	9.29817	16.8971	0	0	11.114	0	1.45674	9.98479	29.7377	0	0	0	0	0	0	0	0	0	22	51	40	10	27	26
hsa-miR-548k	0	0	0	0	0	0	0	0	0	0	0.229437	0	0	0	0	0	0	0	1.03499	0	0	0	0	0	0	0	0	0	0	0	0	0	0	0	0	0	0	0	0	0	0	0	0	0	0	0	0	0	0
hsa-miR-548l	0	0	0	0.750253	0	0	0	0.329142	0	0	1.60623	0	23.9393	0	0	0	0	0	0	0	0	0	0	0	1.77064	0	0	0	0	0	0	5.8266	0	0	0	0	0	0	0	0	0	0	0	6	0	0	0	4	0
hsa-miR-548m	0	0	0	0	0	0	0	0	0	0	0	0	0	0	0	0	0	0	0	0	0	0	0	0	0	0	0	0	0	0	0	0	0	0	0	0	0	0	0	0	0	0	0	0	0	0	0	0	0
hsa-miR-548n	0	0	0	0	0	0	0	0	0	0	0.573677	0	0	0	0	0	0	2.19114	0	0	0	0	0	0	2.9509	0	0	0	0	0	0	3.39907	0	0	0	0	0	0	0	0	0	0	0	0	0	0	0	0	0
hsa-miR-548o-3p	0	0	0	0	2.65823	0	0	0	0	0	0.344155	0	0	0	0	0	0	0	0	0	0	0	0	0	0	0	0	0	0	0	0	0	0	0	0	16.0856	0	0	0	0	0	0	0	0	17	0	0	0	0
hsa-miR-548o-5p	0	0	0	0	0	0	0	0	0	0	0	0	0	0	0	0	0	0	0	0	0	0	0	0	0	0	0	0	0	0	0	0	0	0	0	0	0	0	0	0	0	0	0	0	0	0	0	0	0
hsa-miR-548p	0	0	0	0	0	0	0	0	0	0	0	0	0	0	0	0	0	0	0	0	0	0	0	0	0	0	0	0	0	0	0	0	0	0	0	0	0	0	0	0	0	0	0	0	0	0	0	0	0
hsa-miR-548q	0	0	0	0	0	0.658503	0	1.48102	0	0	1.03255	0	7.48136	0	0	0	1.85267	1.70426	0.206999	0	0	0	0	0	0.885199	2.06684	0	0	0	3.17588	0	0	0	6.372	0	0	0	0	0	0	0	0	0	0	0	6	0	18	0
hsa-miR-548s	0	0	0	0	0	0	0	0	0	0	0	0	0	0	0	0	0	0	0	0	0	0	0	0	0	0	0	0	0	0	0	0	0	0	0	0	0	0	0	0	0	0	0	0	0	0	0	0	0
hsa-miR-548t-3p	0	0	0	0	0	0	0	0	0	0	0	0	0	0	0	0	0	0	0	0	0	0	0	0	0	0	0	0	0	0	0	0	0	0	0	0	0	0	0	0	0	0	0	0	0	0	0	0	0
hsa-miR-548t-5p	0	0	0	0	0	0	0	0	0	0	0	0	0	0	0	0	0	0	0	0	0	0	0	0	0	0	0	0	0	0	0	0	0	0	0	0	0	0	0	0	0	0	0	0	0	0	0	0	0
hsa-miR-548u	0	0	0	0	0	0	0	0	0	0	0	0	0	0	0	0	0	0	0	0	0	0	0	0	0	0	0	0	0	0	0	0	0	0	0	0	0	0	0	0	0	0	0	0	0	0	0	0	0
hsa-miR-548v	0	0	0	0	0	0	0	0	0	0	0	0	0	0	0	0	0	0	0	0	0	0	0	0	0	0	0	0	0	0	0	0	0	0	0	0	0	0	0	0	0	0	0	0	0	0	0	0	0
hsa-miR-548w	0	0	0	0	0	0	0	0	0	0	0	0	0	0	0	0	0	0	0	0	0	0	0	0	0	0	0	0	0	0	0	0	0	0	0	0	0	0	0	0	0	0	0	0	0	0	0	0	0
hsa-miR-548x-3p	0	0	0	0	0	0	0	0	0	0	0	0	0	0	0	0	0	0	0	0	0	0	0	0	0	0	0	0	0	0	0	0	0	0	0	0	0	0	0	0	0	0	0	0	0	0	0	0	0
hsa-miR-548x-5p	0	0	0	0	0	0	0	0	0	0	0	0	0	0	0	0	0	0	0	0	0	0	0	0	0	0	0	0	0	0	0	0	0	0	0	0	0	0	0	0	0	0	0	0	0	0	0	0	0
hsa-miR-548y	0	0	0	0	0	0	0	0	0	0	0	0	0	0	0	0	0	0	0	0	0	0	0	0	0	0	0	0	0	0	0	0	0	0	0	0	0	0	0	0	0	0	0	0	0	0	0	0	0
hsa-miR-548z	0	0	0	0	0	0	0	0	0	0	0	0	0	0	0	0	0	0	0	0	0	0	0	0	0	0	0	0	0	0	0	0	0	0	0	0	0	0	0	0	0	0	0	0	0	0	0	0	0
hsa-miR-549a	0	0	0	0	0	0	0	0	0	0	0	0	0	0	0	0	0	0	0	0	0	0	0	0	0	0	0	0	0	0	0	0	0	0	0	0	0	0	0	0	0	0	0	0	0	0	0	0	0
hsa-miR-550a-3-5p	0	0	0	0	0	0	0	0	0	0	0	0	0	0	0	0	0	0	0	0	0	0	0	0	0	0	0	0	0	0	0	0	0	0	0	0	0	0	0	0	0	0	0	0	0	0	0	0	0
hsa-miR-550a-3p	0	0	9.74986	1.00032	2.65823	1.31701	0	10.3673	0	5.50661	3.78613	0	0	0	0	0	5.0944	8.03406	5.79596	4.37291	11.3805	0.364024	0	0	0	0	0	0	0	0	0	1.94232	0	0	0	0	0	0	0	0	0	0	24	8	17	12	0	126	0
hsa-miR-550a-5p	0	0	0	0	0	0	0	0	0	0	0	0	0	0	0	0	0	0	0.413997	0	0	6.55444	0	0	0	0	0	0	0	0	0	0	0	0	0	0	11.2733	0	0	0	0	0	0	0	0	0	0	0	0
hsa-miR-550b-2-5p	0	0	0	0	0	0	0	0	0	0	0	0	0	0	0	0	0	0	0	0	0	0	0	0	0	0	0	0	0	0	0	0	0	0	0	0	0	0	0	0	0	0	0	0	0	0	0	0	0
hsa-miR-550b-3p	0	0	0	0	0	0	0	0	0	0	0	0	0	0	0	0	0	0	0	0	0	0	0	0	0	0	0	0	0	0	0	0	0	0	0	0	0	0	0	0	0	0	0	0	0	0	0	0	0
hsa-miR-551a	0	0	0	1.37544	0	0	0	0	0	0	1.03255	0	0	0	0	0	0	0	1.24199	0	0	0	0	0	14.7543	0	0	0	0	0	0	1.94232	0	0	0	0	0	0	0	0	0	0	0	11	0	0	0	0	0
hsa-miR-551b-3p	0	34.6529	0	0	0	0	0	0	0	0	0.573677	0	0	0	0	0	0	0	0	0	0	0	0	0	1.47533	0	0	0	0	0	0	0	0	0	0	0	0	0	0	0	0	95	0	0	0	0	0	0	0
hsa-miR-551b-5p	0	0	0	0	0	0	0	0	0	0	0	0	0	0	0	0	0	0	0	0	0	0	0	0	0	0	0	0	0	0	0	0	0	0	0	0	0	0	0	0	0	0	0	0	0	0	0	0	0
hsa-miR-552-3p	0	0	0	0	0	0	0	0	0	2.59136	0	0	0	0	0	0	0	0	0	0	0	0	0	0	0	0	0	0	0	0	0	0	0	0	0	0	0	0	0	0	0	0	0	0	0	0	0	0	0
hsa-miR-552-5p	0	0	0	0	0	0	0	0	0	0	0.688396	0	0	0	0	0	0	0	0	0	0	0	0	0	0	0	0	0	0	0	0	0	0	0	0	0	0	0	0	0	0	0	0	0	0	0	0	0	0
hsa-miR-553	0	0	0	0	0	0	0	0	0	0	0	0	0	0	0	0	0	0	0	0	0	0	0	0	0	0	0	0	0	0	0	0	0	0	0	0	0	0	0	0	0	0	0	0	0	0	0	0	0
hsa-miR-554	0	0	0	0	0	0	0	0	0	0	0	0	0	0	0	0	0	0	0	0	0	0	0	0	0	0	0	0	0	0	0	0	0	0	0	0	0	0	0	0	0	0	0	0	0	0	0	0	0
hsa-miR-555	0	0	0	0	0	0	0	0	0	0	0	0	0	0	0	0	0	0	0	0	0	0	0	0	0	0	0	0	0	0	0	0	0	0	0	0	0	0	0	0	0	0	0	0	0	0	0	0	0
hsa-miR-556-3p	0	0	0	0	0	0	0	0	0	0	0	0	0	0	0	0	0	0	0	0	0	0	0	0	2.65584	0	0	0	0	0	0	0	0	0	0	0	0	0	0	0	0	0	0	0	0	0	0	0	0
hsa-miR-556-5p	0	0	0	0	0	0	0	0	0	0	0	0	0	0	0	0	0	0	0	0	0	0	0	0	0	0	0	0	0	0	0	0	0	0	0	0	0	0	0	0	0	0	0	0	0	0	0	0	0
hsa-miR-557	0	0	0	0	0	0	0	0	0	0	0	0	0	0	0	0	0	0	0	0	0	0	0	0	0	0	0	0	0	0	0	0	0	0	0	0	0	0	0	0	0	0	0	0	0	0	0	0	0
hsa-miR-5571-3p	0	0	0	0	0	0	0	0	0	0	0	0	0	0	0	0	0	0	0	0	0	0	0	0	0	0	0	0	0	0	0	0	0	0	0	0	0	0	0	0	0	0	0	0	0	0	0	0	0
hsa-miR-5571-5p	0	0	0	0	0	0	0	0	0	0	0	0	0	0	0	0	0	0	0	0	0	0	0	0	0	0	0	0	0	0	0	0	0	0	0	0	0	0	0	0	0	0	0	0	0	0	0	0	0
hsa-miR-5572	0	0	0	0	0	0	0	0	0	0	0	0	0	0	0	0	0	0	0	0	0	0	0	0	0	0	0	0	0	0	0	0	0	0	0	0	0	0	0	0	0	0	0	0	0	0	0	0	0
hsa-miR-5579-3p	0	0	0	0	0	0	0	0	0	0	0	0	0	0	0	0	0	0	0	0	0	0	0	0	0	0	0	0	0	0	0	0	0	0	0	0	0	0	0	0	0	0	0	0	0	0	0	0	0
hsa-miR-5579-5p	0	0	0	0	0	0	0	0	0	0	0	0	0	0	0	0	0	0	0	0	0	0	0	0	0	0	0	0	0	0	0	0	0	0	0	0	0	0	0	0	0	0	0	0	0	0	0	0	0
hsa-miR-558	0	0	0	0	0	0	0	0	0	0	0	0	0	0	0	0	0	0	0	0	0	0	0	0	0	0	0	0	0	0	0	0	0	0	0	0	0	0	0	0	0	0	0	0	0	0	0	0	0
hsa-miR-5580-3p	0	0	0	0	0	0	0	0	0	0	0	0	0	0	0	0	0	0	0	0	0	0	0	0	0	0	0	0	0	0	0	0	0	0	0	0	0	0	0	0	0	0	0	0	0	0	0	0	0
hsa-miR-5580-5p	0	0	0	0	0	0	0	0	0	0	0	0	0	0	0	0	0	0	0	0	0	0	0	0	0	0	0	0	0	0	0	0	0	0	0	0	0	0	0	0	0	0	0	0	0	0	0	0	0
hsa-miR-5581-3p	0	0	0	0	0	0	0	0	0	0	0	0	0	0	0	0	0	0	0	0	0	0	0	0	0	0	0	0	0	0	0	0	0	0	0	0	0	0	0	0	0	0	0	0	0	0	0	0	0
hsa-miR-5581-5p	0	0	0	0	0	0	0	0	0	0	0	0	0	0	0	0	0	0	0	0	0	0	0	0	0	0	0	0	0	0	0	0	0	0	0	0	0	0	0	0	0	0	0	0	0	0	0	0	0
hsa-miR-5582-3p	0	0	0	0	0	0	0	0	0	0	0	0	0	0	0	0	0	0	0	0	0	0	0	0	0	0	0	0	0	0	0	0	0	0	0	0	0	0	0	0	0	0	0	0	0	0	0	0	0
hsa-miR-5582-5p	0	0	0	0	0	0	0	0	0	0	0	0	0	0	0	0	0	0	0	0	0	0	0	0	0	0	0	0	0	0	0	0	0	0	0	0	0	0	0	0	0	0	0	0	0	0	0	0	0
hsa-miR-5583-3p	0	0	0	1.12538	0	0	32.1877	0.493689	0	0	1.14727	0	0	3.29487	0	0	0	0	0	0	0	0	0	14.2861	0	0	0	0	0	0	0	0	0	0	0	0	0	0	0	0	0	0	0	9	0	0	21	6	0
hsa-miR-5583-5p	0	0	0	0	0	0	0	0	0	0	0	0	0	0	0	0	0	0	0	0	0	0	0	0	0	0	0	0	0	0	0	0	0	0	0	0	0	0	0	0	0	0	0	0	0	0	0	0	0
hsa-miR-5584-3p	0	0	0	0	0	0	0	0	0	0	0	0	0	0	0	0	0	0	0	0	0	0	0	0	0	0	0	0	0	0	0	0	0	0	0	0	0	0	0	0	0	0	0	0	0	0	0	0	0
hsa-miR-5584-5p	0	0	0	0	0	0	0	0	0	0	0	0	0	0	0	0	0	0	0	0	0	0	0	0	0	0	0	0	0	0	0	0	0	0	0	0	0	0	0	0	0	0	0	0	0	0	0	0	0
hsa-miR-5585-3p	0	0	0	0	0	0	0	0	0	0	0	0	0	0	0	0	0	0	0	0	0	0	0	0	0	0	0	0	0	0	0	0	0	0	0	0	0	0	0	0	0	0	0	0	0	0	0	0	0
hsa-miR-5585-5p	0	0	0	0	0	0	0	0	0	0	0	0	0	0	0	0	0	0	0	0	0	0	0	0	0	0	0	0	0	0	0	0	0	0	0	0	0	0	0	0	0	0	0	0	0	0	0	0	0
hsa-miR-5586-3p	0	0	0	0	0	0	0	0	0	0	0	0	0	0	0	0	0	0	0	0	0	0	0	0	0	0	0	0	0	0	0	0	0	0	0	0	0	0	0	0	0	0	0	0	0	0	0	0	0
hsa-miR-5586-5p	0	0	0	0	0	0	0	0	0	0	0	0	0	0	0	0	0	0	0	0	0	0	0	0	0	0	0	0	0	0	0	0	0	0	0	0	0	0	0	0	0	0	0	0	0	0	0	0	0
hsa-miR-5587-3p	0	0	0	0	0	0	0	0	0	0	0	0	0	0	0	0	0	0	0	0	0	0	0	0	0	0	0	0	0	0	0	0	0	0	0	0	0	0	0	0	0	0	0	0	0	0	0	0	0
hsa-miR-5587-5p	0	0	0	0	0	0	0	0	0	0	0	0	0	0	0	0	0	0	0	0	0	0	0	0	0	0	0	0	0	0	0	0	0	0	0	0	0	0	0	0	0	0	0	0	0	0	0	0	0
hsa-miR-5588-3p	0	0	0	0	0	0	0	0	0	0	0	0	0	0	0	0	0	0	0	0	0	0	0	0	0	0	0	0	0	0	0	0	0	0	0	0	0	0	0	0	0	0	0	0	0	0	0	0	0
hsa-miR-5588-5p	0	0	0	0	0	0	0	0	0	0	0	0	0	0	0	0	0	0	0	0	0	0	0	0	0	0	0	0	0	0	0	0	0	0	0	0	0	0	0	0	0	0	0	0	0	0	0	0	0
hsa-miR-5589-3p	0	0	0	0	0	0	0	0	0	0	0	0	0	0	0	0	0	0	0	0	0	0	0	0	0	0	0	0	0	0	0	0	0	0	0	0	0	0	0	0	0	0	0	0	0	0	0	0	0
hsa-miR-5589-5p	0	0	0	0.500187	0	0	0	0	0	0	0	0	0	0	0	0	0	0	0	0	0	0	0	0	0	0	0	0	0	0	0	0	0	0	0	0	0	0	0	7.62314	0	0	0	4	0	0	0	0	0
hsa-miR-559	0	0	0	0	0	0	0	0	0	0	0	0	0	0	0	0	0	0	0	0	0	0	0	0	0	0	0	0	0	0	0	0	0	0	0	0	0	0	0	0	0	0	0	0	0	0	0	0	0
hsa-miR-5590-3p	0	0	0	0	0	0	0	0	0	0	0	0	0	0	0	0	0	0	0	0	0	0	0	0	0	0	0	0	0	0	0	0	0	0	0	0	0	0	0	0	0	0	0	0	0	0	0	0	0
hsa-miR-5590-5p	0	0	0	0	0	0	0	0	0	0	0	0	0	0	0	0	0	0	0	0	0	0	0	0	0	0	0	0	0	0	0	0	0	0	0	0	0	0	0	0	0	0	0	0	0	0	0	0	0
hsa-miR-5591-3p	0	0	0	0	0	0	0	0	0	0	0	0	0	0	0	0	0	0	0	0	0	0	0	0	0	0	0	0	0	0	0	0	0	0	0	0	0	0	0	0	0	0	0	0	0	0	0	0	0
hsa-miR-5591-5p	0	0	0	0	0	0	0	0	0	0	0	0	0	0	0	0	0	0	0	0	0	0	0	0	0	0	0	0	0	0	0	0	0	0	0	0	0	0	0	0	0	0	0	0	0	0	0	0	0
hsa-miR-561-3p	0	0	0	0	0	0	0	0	0	0	0	0	0	0	0	0	0	0	0	0	0	0	0	0	0	0	0	0	0	0	0	0	0	0	0	0	0	0	0	0	0	0	0	0	0	0	0	0	0
hsa-miR-561-5p	0	0	0	0	0	0	0	0	0	0	0	0	0	0	0	0	0	0	0	0	0	0	0	0	0	0	0	0	0	0	0	2.42791	0	0	0	0	0	0	0	0	0	0	0	0	0	0	0	0	0
hsa-miR-562	0	0	0	0	0	0	0	0	0	0	0	0	0	0	0	0	0	0	0	0	0	0	0	0	0	0	0	0	0	0	0	0	0	0	0	0	0	0	0	0	0	0	0	0	0	0	0	0	0
hsa-miR-563	0	0	0	0	0	0	0	0	0	0	0	0	0	0	0	0	0	0	0	0	0	0	0	0	0	0	0	0	0	0	0	0	0	0	0	0	0	0	0	0	0	0	0	0	0	0	0	0	0
hsa-miR-564	0	0	0	0	0	0	0	0	0	0	0	0	0	0	0	0	0	0	0	0	0	0	0	0	0	0	0	0	0	0	0	0	0	0	0	0	0	0	0	0	0	0	0	0	0	0	0	0	0
hsa-miR-566	0	0	0	0	0	0	0	0	0	0	0	0	0	0	0	0	0	0	0	0	0	0	0	0	0	0	0	0	0	0	0	0	0	0	0	0	0	0	0	0	0	0	0	0	0	0	0	0	0
hsa-miR-567	0	0	0	0	0	0	0	0	0	0	0	0	0	0	0	0	0	0	0	0	0	0	0	0	0	0	0	0	0	0	0	0	0	0	0	0	0	0	0	0	0	0	0	0	0	0	0	0	0
hsa-miR-568	0	0	0	0	0	0	0	0	0	0	0	0	0	0	0	0	0	0	0	0	0	0	0	0	0	0	0	0	0	0	0	0	0	0	0	0	0	0	0	0	0	0	0	0	0	0	0	0	0
hsa-miR-5680	0	0	0	0	0	0	0	0	0	0	0	0	0	0	0	0	0	0	0	0	0	0	0	0	0	0	0	0	0	0	0	0	0	0	0	0	0	0	0	0	0	0	0	0	0	0	0	0	0
hsa-miR-5681a	0	0	0	0	0	0	0	0	0	0	0	0	0	0	0	0	0	0	0	0	0	0	0	0	0	0	0	0	0	0	0	0	0	0	0	0	0	0	0	0	0	0	0	0	0	0	0	0	0
hsa-miR-5681b	0	0	0	0	0	0	0	0	0	0	0	0	0	0	0	0	0	0	0	0	0	0	0	0	0	0	0	0	0	0	0	0	0	0	0	0	0	0	0	0	0	0	0	0	0	0	0	0	0
hsa-miR-5682	0	0	0	0	0	0	0	0	0	0	0	0	0	0	0	0	0	0	0	0	0	0	0	0	0	0	0	0	0	0	0	0	0	0	0	0	0	0	0	0	0	0	0	0	0	0	0	0	0
hsa-miR-5683	0	0	0	0	0	0	0	0	0	0	0	0	0	0	0	0	0	0	0	0	0	0	0	0	0	0	0	0	0	0	0	0	0	0	0	0	0	0	0	0	0	0	0	0	0	0	0	0	0
hsa-miR-5684	0	0	0	0	0	0	0	0	0	0	0	0	0	0	0	0	0	0	0	0	0	0	0	0	0	0	0	0	0	0	0	0	0	0	0	0	0	0	0	0	0	0	0	0	0	0	0	0	0
hsa-miR-5685	0	0	0	0	0	0	0	0	0	0	0	0	0	0	0	0	0	0	0	0	0	0	0	0	0	0	0	0	0	0	0	0	0	0	0	0	0	0	0	0	0	0	0	0	0	0	0	0	0
hsa-miR-5687	0	0	0	0	0	0	0	0	0	0	0	0	0	0	0	0	0	0	0	0	0	0	0	0	0	0	0	0	0	0	0	0	0	0	0	0	0	0	0	0	0	0	0	0	0	0	0	0	0
hsa-miR-5688	0	0	0	0	0	0	0	0	0	0	0	0	0	0	0	0	0	0	0	0	0	0	0	0	0	0	0	0	0	0	0	0	0	0	0	0	0	0	0	0	0	0	0	0	0	0	0	0	0
hsa-miR-5689	0	0	0	0	0	0	0	0	0	0	0	0	0	0	0	0	0	0	0	0	0	0	0	0	0	0	0	0	0	0	0	0	0	0	0	0	0	0	0	0	0	0	0	0	0	0	0	0	0
hsa-miR-569	0	0	0	0	0	0	0	0	0	0	0	0	0	0	0	0	0	0	0	0	0	0	0	0	0	0	0	0	0	0	0	0	0	0	0	0	0	0	0	0	0	0	0	0	0	0	0	0	0
hsa-miR-5690	0	0	0	0	0	0	0	0	0	0	0	0	0	0	0	0	0	0	0	0	0	0	0	0	0	0	0	0	0	0	0	0	0	0	0	0	0	0	0	0	0	0	0	0	0	0	0	0	0
hsa-miR-5691	0	0	0	0	0	0	0	0	0	0	0	0	0	0	0	0	0	0	0	0	0	0	0	0	0	0	0	0	0	0	0	0	0	0	0	0	0	0	0	0	0	0	0	0	0	0	0	0	0
hsa-miR-5692a	0	0	0	0	0	0	0	0	0	0	0	0	0	0	0	0	0	0	0	0	0	0	0	0	0	0	0	0	0	0	0	0	0	0	0	0	0	0	0	0	0	0	0	0	0	0	0	0	0
hsa-miR-5692b	0	0	0	0	0	0	0	0	0	0	0	0	0	0	0	0	0	0	0	0	0	0	0	0	0	0	0	0	0	0	0	0	0	0	0	0	0	0	0	0	0	0	0	0	0	0	0	0	0
hsa-miR-5692c	0	0	0	0	0	0	0	0	0	0	0	0	0	0	0	0	0	0	0	0	0	0	0	0	0	0	0	0	0	0	0	0	0	0	0	0	0	0	0	0	0	0	0	0	0	0	0	0	0
hsa-miR-5693	0	0	0	0	0	0	0	0	0	0	0	0	0	0	0	0	0	0	0	0	0	0	0	0	0	0	0	0	0	0	0	0	0	0	0	0	0	0	0	0	0	0	0	0	0	0	0	0	0
hsa-miR-5694	0	0	0	0	0	0	0	0	0	0	0	0	0	0	0	0	0	0	0	0	0	0	0	0	0	0	0	0	0	0	0	0	0	0	0	0	0	0	0	0	0	0	0	0	0	0	0	0	0
hsa-miR-5695	0	0	0	0	0	0	0	0	0	0	0	0	0	0	0	0	0	0	0	0	0	0	0	0	0	0	0	0	0	0	0	0	0	0	0	0	0	0	0	0	0	0	0	0	0	0	0	0	0
hsa-miR-5696	0	0	0	0	0	0	0	0	0	0	0	0	0	0	0	0	0	0	0	0	0	0	0	0	0	0	0	0	0	0	0	0	0	0	0	0	0	0	0	0	0	0	0	0	0	0	0	0	0
hsa-miR-5697	0	0	0	0	0	0	0	0	0	0	0	0	0	0	0	0	0	0	0	0	0	0	0	0	0	0	0	0	0	0	0	0	0	0	0	0	0	0	0	0	0	0	0	0	0	0	0	0	0
hsa-miR-5698	0	0	0	1.00032	0	0	0	0	0	0	0	0	0	0	0	0	0	0	1.44899	0	0	0	0	0	0	0	0	0	0	0	0	0	0	0	0	0	0	0	0	0	0	0	0	8	0	0	0	0	0
hsa-miR-5699-3p	0	0	0	0	0	0	0	0	0	0	0	0	0	0	0	0	0	0	0	0	0	0	0	0	0	0	0	0	0	0	0	0	0	0	0	0	0	0	0	0	0	0	0	0	0	0	0	0	0
hsa-miR-5699-5p	0	16.0497	0	0	0	0	0	0	0	0	0	0	0	0	0	0	0	0	0	0	0	0	0	0	0	0	0	0	0	0	0	0	0	0	0	0	0	0	0	0	0	44	0	0	0	0	0	0	0
hsa-miR-570-3p	0	0	0	0.500187	0	2.08521	0	0	0	0	0	0	0	0	0	0	0	0	0	0	0	0	0	0	0.885199	4.13238	8.44725	0	0	0	0	0.971162	0	0	0	0	0	0	0	0	0	0	0	4	0	19	0	0	0
hsa-miR-570-5p	0	0	0	0	0	0	0	0	0	0	0	0	0	0	0	0	0	0	0	0	0	0	0	0	0	0	0	0	0	0	0	0	0	0	0	0	0	0	0	0	0	0	0	0	0	0	0	0	0
hsa-miR-5700	0	0	0	0	0	0	0	0	0	0	0	0	0	0	0	0	0	0	0	0	0	0	0	0	0	0	0	0	0	0	0	0	0	0	0	0	0	0	0	0	0	0	0	0	0	0	0	0	0
hsa-miR-5701	0	0	0	0	0	0	0	0	0	0	0	0	0	0	0	0	0	0	0	0	0	0	0	0	0	0	0	0	0	0	0	0	0	0	0	0	0	0	0	0	0	0	0	0	0	0	0	0	0
hsa-miR-5702	0	0	0	0	0	0	0	0	0	0	0	0	0	0	0	0	0	0	0	0	0	0	0	0	0	0	0	0	0	0	0	0	0	0	0	0	0	0	0	0	0	0	0	0	0	0	0	0	0
hsa-miR-5703	0	0	0	0	0	0	0	0	0	0	0	0	0	0	0	0	0	0	0	0	0	0	0	0	0	0	0	0	0	0	0	0	0	0	0	0	0	0	0	0	0	0	0	0	0	0	0	0	0
hsa-miR-5704	0	0	0	0	0	0	0	0	0	0	0	0	0	0	0	0	0	0	0	0	0	0	0	0	0	0	0	0	0	0	0	0	0	0	0	0	0	0	0	0	0	0	0	0	0	0	0	0	0
hsa-miR-5705	0	0	0	0	0	0	0	0	0	0	0	0	0	0	0	0	0	0	0	0	0	0	0	0	0	0	0	0	0	0	0	0	0	0	0	0	0	0	0	0	0	0	0	0	0	0	0	0	0
hsa-miR-5706	0	0	0	0	0	0	0	0	0	0	0	0	0	0	0	0	0	0	0	0	0	0	0	0	0	0	0	0	0	0	0	0	0	0	0	0	0	0	0	0	0	0	0	0	0	0	0	0	0
hsa-miR-5707	0	0	0	0	0	0	0	0	0	0	0	0	0	0	0	0	0	0	0	0	0	0	0	0	0	0	0	0	0	0	0	0	0	0	0	0	0	0	0	0	0	0	0	0	0	0	0	0	0
hsa-miR-5708	0	0	0	0	0	0	0	0	0	0	0	0	0	0	0	0	0	0	0	0	0	0	0	0	0	0	0	0	0	0	0	0	0	0	0	0	0	0	0	0	0	0	0	0	0	0	0	0	0
hsa-miR-571	0	0	0	0	0	0	0	0	0	0	0	0	0	0	0	0	0	0	0	0	0	0	0	0	0	0	0	0	0	0	0	0	0	0	0	0	0	0	0	0	0	0	0	0	0	0	0	0	0
hsa-miR-572	0	0	0	0	0	0	0	0	0	0	0	0	0	0	0	0	0	0	0	0	0	0	0	0	0	0	0	0	0	0	0	0	0	0	0	0	0	0	0	0	0	0	0	0	0	0	0	0	0
hsa-miR-573	0	0	0	0	0	0	0	0	0	0	0	0	0	0	0	0	0	0	0	0	0	0	0	0	0	0	0	0	0	0	0	0	0	0	0	0	0	0	0	0	0	0	0	0	0	0	0	0	0
hsa-miR-5739	0	0	0	0	0	0	0	0	0	0	0	0	0	0	0	0	0	0	0	0	0	0	0	0	0	0	0	0	0	0	0	0	0	0	0	0	0	0	0	0	0	0	0	0	0	0	0	0	0
hsa-miR-574-3p	19.7525	0	0	5.87702	15.4803	15.3648	142.545	20.4054	97.8068	106.893	30.9773	37.4939	0	18.4507	76.4565	109.759	25.9356	54.5335	28.9801	67.9794	17.9461	32.0444	4.92404	30.2538	137.806	46.4935	104.758	38.5856	79.4248	11.114	25.5937	29.619	7.48877	2.124	68.2304	105.906	164.139	26.7357	48.1165	328.636	69	0	0	47	99	140	93	248	101
hsa-miR-574-5p	0	0	0	0	0.156357	0	0	0.164547	0.967891	0.323882	0.344155	0.400913	0	0	0	7.84118	0	0	0	0	0	0	3.93956	0	0	0	0	1.48343	0	0	0	0	0	0	0	0.863681	1.80319	0	0	3.67044	0	0	0	0	1	0	0	2	1
hsa-miR-575	0	0	0	0	0	0	0	0	0	0	0	0	0	0	0	0	0	0	0	0	0	0	0	0	0	0	0	0	0	0	0	0	0	0	0	0	0	0	0	0	0	0	0	0	0	0	0	0	0
hsa-miR-576-3p	0	0	0	0.250066	0	0	0	0	0	0	0.344155	0	7.48136	0	0	0	0	0	0	0	0	0	0	0	0.295066	0	0	0	0	0	0	0	0	0	0	0	0	0	0	0	0	0	0	2	0	0	0	0	0
hsa-miR-576-5p	31.4896	16.7792	0.812386	24.8835	34.2444	34.4611	16.8587	41.7159	11.6215	32.068	84.4417	43.91	142.139	38.8784	47.6295	0	37.0504	64.7587	97.2904	79.9055	60.1854	41.1479	0	26.8925	102.1	28.9292	11.8277	8.90527	13.8135	3.17588	0	38.3587	0	23.3657	5.05515	0	3.6076	0	0	0	110	46	2	199	219	314	11	507	12
hsa-miR-577	0	0	0	0	0	0	0	0	0	0	0	0	0	0	0	0	0	0	0	0	0	0	0	0	0	0	0	0	0	0	0	0	0	0	0	0	0	0	0	0	0	0	0	0	0	0	0	0	0
hsa-miR-578	0	0	0	0	0	0	0	0	0	0	0	0	0	0	0	0	0	0	0	0	0	0	0	0	0	0	0	0	0	0	0	0	0	0	0	0	0	0	0	0	0	0	0	0	0	0	0	0	0
hsa-miR-5787	0	0	0	0	0	0	0	0	0	0	0	0	0	0	0	0	0	0	0	0	0	0	0	0	0	0	0	0	0	0	0	0	0	0	0	0	0	0	0	0	0	0	0	0	0	0	0	0	0
hsa-miR-579-3p	0	0	0	0	0	0	0	0	0	0	0.688396	0	0	0	0	0	0	0	0	0	0	0	0	0	0	0	0	0	3.45296	0	0	0	0	0	0	0	0	0	0	0	0	0	0	0	0	0	0	0	0
hsa-miR-579-5p	0	0	0	0.750253	0.938223	0	0	0.329142	0	0	0.458959	0	0	0	0	0	0	0	2.27698	0	0	6.19042	0	0	0.885199	0	0	0	0	0	0	0	0	0	0	0	0	10.6943	0	0	0	0	0	6	6	0	0	4	0
hsa-miR-580-3p	0	0	0	0	0	0	0	0.987378	0	0	0	0	0	0	0	0	0	0	0	3.18023	0	0	0	0	0	0	0	0	0	0	0	0	0	0	0	0	0	0	0	0	0	0	0	0	0	0	0	12	0
hsa-miR-580-5p	0	0	0	0	0	0	0	0	0	0	0	0	0	0	0	0	0	0	0	0	0	0	0	0	0	0	0	0	0	0	0	0	0	0	0	0	0	0	0	0	0	0	0	0	0	0	0	0	0
hsa-miR-581	0	0	0	0	0	0	0	0	0	0	0	0	0	0	0	0	0	0	0	0	0	0	0	0	0	0	0	0	0	0	0	0	0	0	0	0	0	0	0	0	0	0	0	0	0	0	0	0	0
hsa-miR-582-3p	0	0	0	3.62626	3.90917	2.96324	0	0	0	0	0.458959	0	0	0	0	0	0	0	0	0	0	0	0	0	18.0002	4.13238	0	0	0	0	0	0	0	0	32.85	0.10796	11.7238	0	0	0.141308	0	0	0	29	25	27	0	0	0
hsa-miR-582-5p	0	0	0	0	0	1.09749	0	0	0	0	0	0	0	0	0	0	0	0	0	0	0	0	0	0	1.77064	0	0	0	0	0	0	0	0	0	0	0	0	0	0.359142	0	0	0	0	0	0	10	0	0	0
hsa-miR-583	0	0	0	0	0	0	0	0	0	0	0	0	0	0	0	0	0	0	0	0	0	0	0	0	0	0	0	0	0	0	0	0	0	0	0	0	0	0	0	0	0	0	0	0	0	0	0	0	0
hsa-miR-584-3p	0	0	0	0	1.72001	0.877966	0	1.39874	0	0	0.573677	0	0	0	0	0	0	0	2.48398	0	0	0	0	0	0.885199	1.03342	0	13.3555	0	0	0	0	0	0	0	0	0	0	0	0	0	0	0	0	11	8	0	17	0
hsa-miR-584-5p	146.284	228.709	249.433	259.338	335.094	220.924	858.336	328.873	580.059	177.184	302.43	366.117	369.563	340.682	258.2	756.553	497.867	373.945	510.257	533.101	344.479	351.031	260.495	252.954	130.429	434.978	165.583	218.151	119.713	163.536	174.04	130.129	271.259	191.17	267.864	87.1215	18.939	123.353	76.1245	23.4336	511	627	614	2074	2143	2013	560	3997	599
hsa-miR-585-3p	0	0	0	0	0	0	0	0	0	0	0	0	0	0	0	0	0	0	0	0	0	0	0	0	0	0	0	0	0	0	0	0	0	0	0	0	0	0	0	0	0	0	0	0	0	0	0	0	0
hsa-miR-585-5p	0	0	0	0	0	0	0	0	0	0	0	0	0	0	0	0	0	0	0	0	0	0	0	0	0	0	0	0	0	0	0	0	0	0	0	0	0	0	0	0	0	0	0	0	0	0	0	0	0
hsa-miR-586	0	0	0	0	0	0	0	0	0	0	0	0	0	0	0	0	0	0	0	0	0	0	0	0	0	0	0	0	0	0	0	0	0	0	0	0	0	0	0	0	0	0	0	0	0	0	0	0	0
hsa-miR-587	0	0	0	0	0	0	0	0	0	0	0	0	0	0	0	0	0	0	0	0	0	0	0	0	0	0	0	0	0	0	0	0	0	0	0	0	0	0	0	0	0	0	0	0	0	0	0	0	0
hsa-miR-588	0	0	0	0	0	0	0	0	0	0	0	0	0	0	0	0	0	0	0	0	0	0	0	0	0	0	0	0	0	0	0	0	0	0	0	0	0	0	0	0	0	0	0	0	0	0	0	0	0
hsa-miR-589-3p	0	0	0	0	0	0	0	0	0	0	0.229437	0	0	0	0	0	6.48405	0	0	0	0	0	0	0	2.0657	0	0	0	0	1.58794	0	0	0	0	0	0	0	0	0	0	0	0	0	0	0	0	0	0	0
hsa-miR-589-5p	36.3562	0	0	7.37752	12.353	4.60946	0	8.06342	34.8622	0	19.3895	7.01763	0	7.24826	46.3755	0	8.33613	24.5888	11.7991	20.2744	12.2559	1.09236	0	0	55.1815	22.73	18.5861	13.3555	10.3606	17.4642	0	5.34102	13.3133	0	37.9052	0	0	0	0	0	127	0	0	59	79	42	0	98	36
hsa-miR-590-3p	0	0	0	1.75057	1.87636	1.20725	0	6.82923	0	13.6046	2.40934	12.6317	0	9.22533	0	0	0	9.00781	6.21009	0	0	0	0	0	3.24597	7.23263	0	5.93606	46.0439	6.3502	15.3551	3.39907	9.15302	0	0	0	0	12.9068	1.07743	0	0	0	0	14	12	11	0	83	0
hsa-miR-590-5p	0	0	0	0	0	0.877966	0	0.329142	0	0	0	0	0	0	0	0	0	0	0	0	0	0	0	0	0.590132	3.09896	30.4138	0	12.6614	0	7.67753	2.91349	0	0	0	0	0	0	0	0	0	0	0	0	0	8	0	4	0
hsa-miR-591	0	0	0	0	0	0	0	0	0	0	0	0	0	0	0	0	0	0	0	0	0	0	0	0	0	0	0	0	0	0	0	0	0	0	0	0	0	0	0	0	0	0	0	0	0	0	0	0	0
hsa-miR-592	0	0	0	0	0	0	0	0	0	0	0	0	0	0	0	0	0	0	2.27698	0	0	0	0	0	0	0	0	0	0	0	0	0	0	0	0	0	0	0	0	0	0	0	0	0	0	0	0	0	0
hsa-miR-593-3p	0	0	0	0	0	0	0	0	0	0	0	0	0	0	0	0	0	0	0	0	0	0	0	0	0	0	0	0	0	0	0	0	0	0	0	0	0	0	0	0	0	0	0	0	0	0	0	0	0
hsa-miR-593-5p	0	0	0	0	0	0	0	0	0	0	0	0	0	0	0	0	0	0	0	0	0	0	0	0	0	0	0	0	0	0	0	0	0	0	0	0	0	0	0	0	0	0	0	0	0	0	0	0	0
hsa-miR-595	0	0	0	0	0	0	0	0	0	0	0	0	0	0	0	0	0	0	0	0	0	0	0	0	0	0	0	0	0	0	0	0	0	0	0	0	0	0	0	0	0	0	0	0	0	0	0	0	0
hsa-miR-596	0	0	0	0	0	0	0	0	0	0	0	0	0	0	0	0	0	0	0	0	0	0	0	0	0	0	0	0	0	0	0	0	0	0	0	0	0	0	0	0	0	0	0	0	0	0	0	0	0
hsa-miR-597-3p	0	0	0	0	0	0	0	0	0	0	0	0	0	0	0	0	0	0	0	0	0	0	0	0	0	0	0	0	0	0	0	0	0	0	0	0	0	0	0	0	0	0	0	0	0	0	0	0	0
hsa-miR-597-5p	0	0	0	0	0	0	0	0	0	0	0	0	0	0	0	0	0	0	0	0	0	0	0	0	0	0	0	0	0	0	0	0	0	0	0	0	0	0	0	0	0	0	0	0	0	0	0	0	0
hsa-miR-598-3p	21.184	35.0176	0	12.8794	17.2003	8.99941	39.8499	11.0255	0	0	17.7832	17.4437	58.3521	7.24826	0	0	0	14.8507	13.662	23.4547	3.28285	8.37514	0	31.9345	7.6722	7.23263	42.2415	32.6495	9.20845	4.76383	0	22.8212	9.15302	0	27.7977	0	0	0.184429	0.359142	0	74	96	0	103	110	82	26	134	0
hsa-miR-598-5p	0	0	0	0	0	0	0	0	0	0	0	0	0	0	0	0	0	0	0	0	0	0	0	0	0	0	0	0	0	0	0	0	0	0	0	0	0	0	0	0	0	0	0	0	0	0	0	0	0
hsa-miR-599	0	0	0	0	0	0	0	0	0	0	0	0	0	0	0	0	0	0	0	0	0	0	0	0	0	0	0	0	0	0	0	0	0	0	0	0	0	0	0	0	0	0	0	0	0	0	0	0	0
hsa-miR-600	0	0	0	0	0	0	0	0	0	0	0	0	0	0	0	0	0	0	0	0	0	0	0	0	0	0	0	0	0	0	0	0	0	0	0	0	0	0	0	0	0	0	0	0	0	0	0	0	0
hsa-miR-601	0	0	0	0	0	0	0	0	0	0	0	0	0	0	0	0	0	0	0	0	0	0	0	0	0	0	0	0	0	0	0	0	0	0	0	0	0	0	0	0	0	0	0	0	0	0	0	0	0
hsa-miR-602	0	0	0	0	0	0	0	0	0	0	0	0	0	0	0	0	0	0	0	0	0	0	0	0	0	0	0	0	0	0	0	0	0	0	0	0	0	0	0	0	0	0	0	0	0	0	0	0	0
hsa-miR-603	0	0	0	0	0	0	0	0	0	0	0	0	0	0	0	0	0	0	0	0	0	0	0	0	0	0	0	0	0	0	0	0	0	0	0	0	0	0	0	0	0	0	0	0	0	0	0	0	0
hsa-miR-604	0	0	0	0	0	0	0	0	0	0	0	0	0	0	0	0	0	0	0	0	0	0	0	0	0	0	0	0	0	0	0	0	0	0	0	0	0	0	0	0	0	0	0	0	0	0	0	0	0
hsa-miR-605-3p	0	0	0	0	0	0	0	0	0	0	0	0	0	0	0	0	0	0	0	0	0	0	0	0	0	0	0	0	0	0	0	0	0	0	0	0	0	0	0	0	0	0	0	0	0	0	0	0	0
hsa-miR-605-5p	0	0	0	0	0	0	0	0	0	0	0	0	0	0	0	0	0	0	0	0	0	0	0	0	0	0	0	0	0	0	0	0	0	0	0	0	0	0	0	0	0	0	0	0	0	0	0	0	0
hsa-miR-606	0	0	0	0	0	0	0	0	0	0	0	0	0	0	0	0	0	0	0	0	0	0	0	0	0	0	0	0	0	0	0	0	0	0	0	0	0	0	0	0	0	0	0	0	0	0	0	0	0
hsa-miR-6068	0	0	0	0	0	0	0	0	0	0	0	0	0	0	0	0	0	0	0	0	0	0	0	0	0	0	0	0	0	0	0	0	0	0	0	0	0	0	0	0	0	0	0	0	0	0	0	0	0
hsa-miR-6069	0	0	0	0	0	0	0	0	0	0	0	0	0	0	0	0	0	0	0	0	0	0	0	0	0	0	0	0	0	0	0	0	0	0	0	0	0	0	0	0	0	0	0	0	0	0	0	0	0
hsa-miR-607	0	0	0	0	0	0	0	0	0	0	0	0	0	0	0	0	0	0	0	0	0	0	0	0	0	0	0	0	0	0	0	0	0	0	0	0	0	0	0	0	0	0	0	0	0	0	0	0	0
hsa-miR-6070	0	0	0	0	0	0	0	0	0	0	0	0	0	0	0	0	0	0	0	0	0	0	0	0	0	0	0	0	0	0	0	0	0	0	0	0	0	0	0	0	0	0	0	0	0	0	0	0	0
hsa-miR-6071	0	0	0	0	0	0	0	0	0	0	0	0	0	0	0	0	0	0	0	0	0	0	0	0	0	0	0	0	0	0	0	0	0	0	0	0	0	0	0	0	0	0	0	0	0	0	0	0	0
hsa-miR-6072	0	0	0	0	0	0	0	0	0	0	0	0	0	0	0	0	0	0	0	0	0	0	0	0	0	0	0	0	0	0	0	0	0	0	0	0	0	0	0	0	0	0	0	0	0	0	0	0	0
hsa-miR-6073	0	0	0	0	0	0	0	0	0	0	0	0	0	0	0	0	0	0	0	0	0	0	0	0	0	0	0	0	0	0	0	0	0	0	0	0	0	0	0	0	0	0	0	0	0	0	0	0	0
hsa-miR-6074	0	0	0	0	0	0	0	0	0	0	0	0	0	0	0	0	0	0	0	0	0	0	0	0	0	0	0	0	0	0	0	0	0	0	0	0	0	0	0	0	0	0	0	0	0	0	0	0	0
hsa-miR-6075	0	0	0	0	0	0	0	0	0	0	0	0	0	0	0	0	0	0	0	0	0	0	0	0	0	0	0	0	0	0	0	0	0	0	0	0	0	0	0	0	0	0	0	0	0	0	0	0	0
hsa-miR-6076	0	0	0	0	0	0	0	0	0	0	0	0	0	0	0	0	0	0	0	0	0	0	0	0	0	0	0	0	0	0	0	0	0	0	0	0	0	0	0	0	0	0	0	0	0	0	0	0	0
hsa-miR-6077	0	0	0	0	0	0	0	0	0	0	0	0	0	0	0	0	0	0	0	0	0	0	0	0	0	0	0	0	0	0	0	0	0	0	0	0	0	0	0	0	0	0	0	0	0	0	0	0	0
hsa-miR-6078	0	0	0	0	0	0	0	0	0	0	0	0	0	0	0	0	0	0	0	0	0	0	0	0	0	0	0	0	0	0	0	0	0	0	0	0	0	0	0	0	0	0	0	0	0	0	0	0	0
hsa-miR-6079	0	0	0	0	0	0	0	0	0	0	0	0	0	0	0	0	0	0	0	0	0	0	0	0	0	0	0	0	0	0	0	0	0	0	0	0	0	0	0	0	0	0	0	0	0	0	0	0	0
hsa-miR-608	0	0	0	0	0	0	0	0	0	0	0	0	0	0	0	0	0	0	0	0	0	0	0	0	0	0	0	0	0	0	0	0	0	0	0	0	0	0	0	0	0	0	0	0	0	0	0	0	0
hsa-miR-6080	0	0	0	0	0	0	0	0	0	0	0	0	0	0	0	0	0	0	0	0	0	0	0	0	0	0	0	0	0	0	0	0	0	0	0	0	0	0	0	0	0	0	0	0	0	0	0	0	0
hsa-miR-6081	0	0	0	0	0	0	0	0	0	0	0	0	0	0	0	0	0	0	0	0	0	0	0	0	0	0	0	0	0	0	0	0	0	0	0	0	0	0	0	0	0	0	0	0	0	0	0	0	0
hsa-miR-6082	0	0	0	0	0	0	0	0	0	0	0	0	0	0	0	0	0	0	0	0	0	0	0	0	0	0	0	0	0	0	0	0	0	0	0	0	0	0	0	0	0	0	0	0	0	0	0	0	0
hsa-miR-6083	0	0	0	0	0	0	0	0	0	0	0	0	0	0	0	0	0	0	0	0	0	0	0	0	0	0	0	0	0	0	0	0	0	0	0	0	0	0	0	0	0	0	0	0	0	0	0	0	0
hsa-miR-6084	0	0	0	0	0	0	0	0	0	0	0	0	0	0	0	0	0	0	0	0	0	0	0	0	0	0	0	0	0	0	0	0	0	0	0	0	0	0	0	0	0	0	0	0	0	0	0	0	0
hsa-miR-6085	0	0	0	0	0	0	0	0	0	0	0	0	0	0	0	0	0	0	0	0	0	0	0	0	0	0	0	0	0	0	0	0	0	0	0	0	0	0	0	0	0	0	0	0	0	0	0	0	0
hsa-miR-6086	0	0	0	0	0	0	0	0	0	0	0	0	0	0	0	0	0	0	0	0	0	0	0	0	0	0	0	0	0	0	0	0	0	0	0	0	0	0	0	0	0	0	0	0	0	0	0	0	0
hsa-miR-6087	0	0	0	0	0	0	0	0	0	0	0	0	0	0	0	0	0	0	0	0	0	0	0	0	0	0	0	0	0	0	0	0	0	0	0	0	0	0	0	0	0	0	0	0	0	0	0	0	0
hsa-miR-6088	0	0	0	0	0	0	0	0	0	0	0	0	0	0	0	0	0	0	0	0	0	0	0	0	0	0	0	0	0	0	0	0	0	0	0	0	0	0	0	0	0	0	0	0	0	0	0	0	0
hsa-miR-6089	0	0	0	0	0	0	0	0	0	0	0	0	0	0	0	0	0	0	0	0	0	0	0	0	0	0	0	0	0	0	0	0	0	0	0	0	0	0	0	0	0	0	0	0	0	0	0	0	0
hsa-miR-609	0	0	0	0	0	0	0	0	0	0	0	0	0	0	0	0	0	0	0	0	0	0	0	0	0	0	0	0	0	0	0	0	0	0	0	0	0	0	0	0	0	0	0	0	0	0	0	0	0
hsa-miR-6090	0	0	0	0	0	0	0	0	0	0	0	0	0	0	0	0	0	0	0	0	0	0	0	0	0	0	0	0	0	0	0	0	0	0	0	0	0	0	0	0	0	0	0	0	0	0	0	0	0
hsa-miR-610	0	0	0	0	0	0	0	0	0	7.12633	0	0	0	0	0	0	0	0	0	0	0	0	0	0	0	1.03342	0	0	0	0	0	4.36986	0	0	0	0	0	0	0	0	0	0	0	0	0	0	0	0	0
hsa-miR-611	0	0	0	0	0	0	0	0	0	0	0	0	0	0	0	0	0	0	0	0	0	0	0	0	0	0	0	0	0	0	0	0	0	0	0	0	0	0	0	0	0	0	0	0	0	0	0	0	0
hsa-miR-612	0	0	0	0	0	0	0	0	0	0	0	0	0	0	0	0	0	0	0	0	0	0	0	0	0	0	0	0	0	0	0	0	0	0	0	0	0	0	0	0	0	0	0	0	0	0	0	0	0
hsa-miR-6124	0	0	0	0	0	0	0	0	0	0	0	0	0	0	0	0	0	0	0	0	0	0	0	0	0	0	0	0	0	0	0	0	0	0	0	0	0	0	0	0	0	0	0	0	0	0	0	0	0
hsa-miR-6125	0	0	0	0	0	0	0	0	0	0	0	0	0	0	0	0	0	0	0	0	0	0	0	0	0	0	0	0	0	0	0	0	0	0	0	0	0	0	0	0	0	0	0	0	0	0	0	0	0
hsa-miR-6126	0	0	0	0	0	0	0	0	0	0	0	0	0	0	0	0	0	0	0	0	0	0	0	0	0	0	0	0	0	0	0	0	0	0	0	0	0	0	0	0	0	0	0	0	0	0	0	0	0
hsa-miR-6127	0	0	0	0	0	0	0	0	0	0	0	0	0	0	0	0	0	0	0	0	0	0	0	0	0	0	0	0	0	0	0	0	0	0	0	0	0	0	0	0	0	0	0	0	0	0	0	0	0
hsa-miR-6128	0	0	0	0	0	0	0	0	0	0	0	0	0	0	0	0	0	0	0	0	0	0	0	0	0	0	0	0	0	0	0	0	0	0	0	0	0	0	0	0	0	0	0	0	0	0	0	0	0
hsa-miR-6129	0	0	0	0	0.156357	0	0	0	0	0	0.114718	0.200584	0	0	0	0	0	0	0.206999	0	0	0	0	0	0	0	0	0	0	0	0	0	0	0	0	0	0	0	0	0	0	0	0	0	1	0	0	0	0
hsa-miR-613	0	0	0	0	0	0	0	0	0	0	0	0	0	0	0	0	0	0	0	0	0	0	0	0	0	0	0	0	0	0	0	0	0	0	0	0	0	0	0	0	0	0	0	0	0	0	0	0	0
hsa-miR-6130	0	0	0	0	0	0	0	0	0	0	0	0	0	0	0	0	0	0	0	0	0	0	0	0	0	0	0	0	0	0	0	0	0	0	0	0	0	0	0	0	0	0	0	0	0	0	0	0	0
hsa-miR-6131	0	0	0	0	0	0	0	0	0	0	0	0	0	0	0	0	0	0	0	0	0	0	0	0	0	0	0	0	0	0	0	0	0	0	0	0	0	0	0	0	0	0	0	0	0	0	0	0	0
hsa-miR-6132	0	0	0	0	0	0	0	0	0	0	0	0	0	0	0	0	0	0	0	0	0	0	0	0	0	0	0	0	0	0	0	0	0	0	0	0	0	0	0	0	0	0	0	0	0	0	0	0	0
hsa-miR-6133	0	0	0	0	0	0	0	0	0	0	0	0	0	0	0	0	0	0	0	0	0	0	0	0	0	0	0	0	0	0	0	0	0	0	0	0	0	0	0	0	0	0	0	0	0	0	0	0	0
hsa-miR-6134	0	0	0	0	0	0	0	0	0	0	0	0	0	0	0	0	0	0	0	0	0.21891	0	0	0	0	0	0	0	0	0	0	0	0	0	0	0	0	0	0	0	0	0	0	0	0	0	0	0	0
hsa-miR-614	0	0	0	0	0	0	0	0	0	0	0	0	0	0	0	0	0	0	0	0	0	0	0	0	0	0	0	0	0	0	0	0	0	0	0	0	0	0	0	0	0	0	0	0	0	0	0	0	0
hsa-miR-615-3p	0	0	0	0	0	0.987726	0	0	0	0	0	0	0	0	0	0	0	0	0.620996	0	0	0	0	0	0	13.4318	5.06941	0	4.60506	0	0	0	0	0	0	0.10796	54.1116	0	0	88.3704	0	0	0	0	0	9	0	0	0
hsa-miR-615-5p	0	0	0	0	0	0	0	0	0	0	0	0	0	0	0	0	0	0	0	8.34839	0	0	0	0	0	3.09896	0	0	0	0	0	0	0	0	0	0	0	0	0	0	0	0	0	0	0	0	0	0	0
hsa-miR-616-3p	0.286299	0	0	0	0	0	0	1.15192	0	0	0	0	0	0	0	0	0	0	0	0	0	7.28278	0	0	1.77064	2.06684	0	0	0	0	0	3.39907	0	0	0	0	0	0	0	0	1	0	0	0	0	0	0	14	0
hsa-miR-616-5p	0	0	0	0	0	0	0	0	0	0	0	0	0	0	0	0	0	0	0	0	0	0	0	0	0.885199	0	0	0	0	0	0	0	0	0	0	0	0	0	0	0	0	0	0	0	0	0	0	0	0
hsa-miR-6165	0	0	0	0	0	0	0	0	0	0	0	0	0	0	0	0	0	0	0	0	0	0	0	0	0	0	0	0	0	0	0	0	0	0	0	0	0	0	0	0	0	0	0	0	0	0	0	0	0
hsa-miR-617	0	0	0	0	0	0	0	0	0	0	0	0	0	0	0	0	0	0	0	0	0	0	0	0	0	0	0	0	0	0	0	0	0	0	0	0	0	0	0	0	0	0	0	0	0	0	0	0	0
hsa-miR-618	0	0	0	0	0	0	0	0	0	0	0.458959	0	0	0	0	0	0	0	0	0	0	0	0	0	0	0	0	0	0	0	0	0	0	0	0	0	0	0	0	0	0	0	0	0	0	0	0	0	0
hsa-miR-619-3p	0	0	0	0	0	0	0	0	0	0	0	0	0	0	0	0	0	0	0	0	0	0	0	0	0	0	0	0	0	0	0	0	0	0	0	0	0	0	0	0	0	0	0	0	0	0	0	0	0
hsa-miR-619-5p	0	0	0	0	0	0	0	0	0	0	0	0	0	0	0	0	0	0	0	0	0	0	0	0	0	0	0	0	0	0	0	0	0	0	0	0	0	0	0	0	0	0	0	0	0	0	0	0	0
hsa-miR-620	0	0	0	0	0	0	0	0	0	0	0	0	0	0	0	0	0	0	0	0	0	0	0	0	0	0	0	0	0	0	0	0	0	0	0	0	0	0	0	0	0	0	0	0	0	0	0	0	0
hsa-miR-621	0	0	0	0	0	0	0	0	0	0	0	0	0	0	0	0	0	0	0	0	0	0	0	0	0	0	0	0	0	0	0	0	0	0	0	0	0	0	0	0	0	0	0	0	0	0	0	0	0
hsa-miR-622	0	0	0	0	0	0	0	0	0	0	0	0	0	0	0	0	0	0	0	0	0	0	0	0	0	0	0	0	0	0	0	0	0	0	0	0	0	0	0	0	0	0	0	0	0	0	0	0	0
hsa-miR-623	0	0	0	0	0	0	0	0	0	0	0	0	0	0	0	0	0	0	0	0	0	0	0	0	0	0	0	0	0	0	0	0	0	0	0	0	0	0	0	0	0	0	0	0	0	0	0	0	0
hsa-miR-624-3p	0	0	0	1.25044	0	0	0	0	0	0	0	0	0	0	0	0	0	0	0	0	0	0	0	0	0	0	0	0	0	0	0	0	0	0	0	0	0	0	0	0	0	0	0	10	0	0	0	0	0
hsa-miR-624-5p	0	0	0	0	0	1.31701	0	0	0	0	0	0	0	0	0	0	8.79973	2.43458	0	0	0	0	0	0	1.77064	0	0	0	3.45296	0	0	0	0	0	0	0	0	0	0	0	0	0	0	0	0	12	0	0	0
hsa-miR-625-3p	37.5013	32.0994	32.0932	20.8821	70.2087	80.6653	174.733	76.5203	125.889	39.194	64.1344	64.1609	64.3364	78.416	36.3491	356.713	121.804	159.462	102.259	83.0857	79.6635	117.253	0	86.5593	459.156	142.582	163.894	121.69	63.3104	136.544	104.936	75.261	99.85	25.4897	116.243	71.8995	4.5098	0	27.6488	8.32897	131	88	79	167	449	735	114	930	130
hsa-miR-625-5p	0	0	0	0	3.28374	3.8412	0	4.4431	24.2086	11.3371	4.35973	18.2457	0	0	0	0	10.6518	0.973754	1.86299	3.57805	3.06394	0	0.492514	13.4462	13.2789	6.19921	0	34.1329	16.116	0	30.713	11.6532	10.8173	0	0	0	0	0	0	0	0	0	0	0	21	35	0	54	25
hsa-miR-626	0	0	0	0	0	0	0	0	0	0	0	0	0	0	0	0	0	0	0	0	0	0	0	0	0	0	0	0	0	0	0	0	0	0	0	0	0	0	0	0	0	0	0	0	0	0	0	0	0
hsa-miR-627-3p	0	0	0	0	0	0	0	0	0	0	0	0	0	0	0	0	0	0	0	0	0	0	0	0	0	0	0	0	0	0	0	0	0	0	0	0	0	0	0	0	0	0	0	0	0	0	0	0	0
hsa-miR-627-5p	0	0	0	3.12607	2.34552	0.21952	0	0	0	0	1.14727	6.01497	0	0	0	0	0	0	2.69098	0	2.84517	0	0	0	1.77064	2.06684	0	0	0	0	0	2.91349	0	0	0	0	0	0	0	0	0	0	0	25	15	2	0	0	0
hsa-miR-628-3p	6.29793	0	75.5612	17.8811	5.31646	16.6818	29.1237	11.766	30.0205	3.56301	18.4716	19.4487	20.9471	28.9945	22.5608	0	8.79973	9.73812	12.42	4.37291	5.90911	25.4897	0.492514	0	46.6238	26.8637	76.0332	57.8772	24.1724	0	0	18.451	0	4.248	20.215	14.3583	8.11619	0.184429	0	0	22	0	186	143	34	152	19	143	31
hsa-miR-628-5p	0	0	0	0	0	0	0	0.740509	0	0	1.14727	0	0	0	0	0	6.02044	0	3.72597	0	2.18857	0	0	0	2.9509	0	0	0	0	0	28.1548	0	0	0	0	0	11.2733	0	0	0	0	0	0	0	0	0	0	9	0
hsa-miR-629-3p	0	0	0	0	0	0	0	0.411416	0	0	0.344155	2.40599	0	0	23.8147	0	0	4.86916	2.89798	0	0	0	0	0	10.033	2.06684	0	0	0	0	0	0	0	0	0	0	0	0	0	0	0	0	0	0	0	0	0	5	0
hsa-miR-629-5p	206.973	82.0725	116.186	162.805	63.7977	176.805	93.4991	184.883	127.825	157.424	103.602	207.119	234.904	127.179	295.801	795.75	176.916	177.721	82.1794	231.368	79.007	237.055	479.133	16.8076	233.709	350.255	185.858	186.987	155.397	100.026	202.194	89.8277	94.8573	131.695	141.513	45.45	25.252	356.968	240.222	36.8447	723	225	286	1302	408	1611	61	2247	132
hsa-miR-630	0	0	0	0	0	0	0	0	0	0	0	0	0	0	0	0	0	0	0	0	0	0	0	0	0	0	0	0	0	0	0	0	0	0	0	0	0	0	0	0	0	0	0	0	0	0	0	0	0
hsa-miR-631	0	0	0	0	0	0	0	0	0	0	0	0	0	0	0	0	0	0	0	0	0	0	0	0	0	0	0	0	0	0	0	0	0	0	0	0	0	0	0	0	0	0	0	0	0	0	0	0	0
hsa-miR-632	0	0	0	0	0	0	0	0	0	0	0	0	0	0	0	0	0	0	0	0	0	0	0	0	0	0	0	0	0	0	0	0	0	0	0	0	0	0	0	0	0	0	0	0	0	0	0	0	0
hsa-miR-633	0	0	0	0	0	0	0	0	0	0	0	0	0	0	0	0	0	0	0	0	0	0	0	0	0	0	0	0	0	0	0	0	0	0	0	0	0	0	0	0	0	0	0	0	0	0	0	0	0
hsa-miR-634	0	0	0	0	0	0	0	0	0	0	0	0	0	0	0	0	0	0	0	0	0	0	0	0	0	0	0	0	0	0	0	0	0	0	0	0	0	0	0	0	0	0	0	0	0	0	0	0	0
hsa-miR-635	0	0	0	0	0	0	0	0	0	0	0	0	0	0	0	0	0	0	0	0	0	0	0	0	0	0	0	0	0	0	0	0	0	0	0	0	0	0	0	0	0	0	0	0	0	0	0	0	0
hsa-miR-636	0.286299	0	36.1556	5.25177	13.7603	19.8645	13.7947	22.2978	33.8943	31.7441	13.7677	11.0275	0	35.5835	0	3.92059	14.3572	31.649	24.0121	5.5656	19.4782	28.7671	0	42.0185	2.65584	43.3945	6.75833	7.41949	18.4169	34.93	0	9.22567	7.48877	25.4897	0	0	0	12.3538	0	0	1	0	89	42	88	181	9	271	35
hsa-miR-637	0	0	0	0	0	0	0	0	0	0	0	0	0	0	0	0	0	0	0	0	0	0	0	0	0	0	0	0	0	0	0	0	0	0	0	0	0	0	0	0	0	0	0	0	0	0	0	0	0
hsa-miR-638	0	0	0	0	0	0	0	0	0	0	0	0	0	0	0	0	0	0	0	0	0	0	0	0	0	0	0	0	0	0	0	0	0	0	0	0	0	0	0	0	0	0	0	0	0	0	0	0	0
hsa-miR-639	0	0	0	0	0	0	0	0	0	0	0	0	0	0	0	0	0	0	0	0	0	0	0	0	0	0	0	0	0	0	0	0	0	0	0	0	0	0	0	0	0	0	0	0	0	0	0	0	0
hsa-miR-640	0	0	0	0	0	0	0	0	0	0	0	0	0	0	0	0	0	0	0	0	0	0	0	0	0	0	0	0	0	0	0	0	0	0	0	0	0	0	0	0	0	0	0	0	0	0	0	0	0
hsa-miR-641	0	0	0	0	0	0	0	0	0	0	0	0	0	0	0	0	0	0	0	0	0	0	0	0	0	0	0	0	0	0	0	0	0	0	0	0	0	0	0	0	0	0	0	0	0	0	0	0	0
hsa-miR-642a-3p	0	0	0	0	0	0	15.329	0	32.9241	0	0.458959	6.01497	0	0	0	0	0	0	0	6.36045	0	11.6525	0	0	0	24.7969	11.8277	25.2277	6.90592	0	0	3.88428	0	0	0	0	0	0	0	0	0	0	0	0	0	0	10	0	34
hsa-miR-642a-5p	0	0	27.2184	0	0	3.73144	0	0	0	0	0.458959	8.62154	23.9393	7.90753	0	0	12.0415	0	0	4.37291	0	5.82611	0	0	10.033	35.1284	45.6194	23.7442	24.1724	1.58794	5.11932	0.971162	0	0	0	0	0	0	0	0	0	0	67	0	0	34	0	0	0
hsa-miR-642b-3p	0	0	0	0	0	0	0	0	0	0	0	0.200584	0	0	0	0	0	0	0	0	0	0	0	0	0	0	0	0	0	0	0	0	0	0	0	0	0	0	0	0	0	0	0	0	0	0	0	0	0
hsa-miR-642b-5p	0	0	0	0	0	0	0	0	0	0	0	0	0	0	0	0	0	0	0	0	0	0	0	0	0	0	0	0	0	0	0	0	0	0	0	0	0	0	0	0	0	0	0	0	0	0	0	0	0
hsa-miR-643	0	0	0	0	0	0	0	0	0	0	0	0	0	0	0	0	0	0	0	0	0	0	0	0	0	0	0	0	0	0	0	0	0	0	0	0	0	0	0	0	0	0	0	0	0	0	0	0	0
hsa-miR-644a	0	0	0	0	0	0	0	0	0	0	0	0	0	0	0	0	0	0	0	0	0	0	0	0	0	0	0	0	0	0	0	0	0	0	0	0	0	0	0	0	0	0	0	0	0	0	0	0	0
hsa-miR-645	0	0	0	0	0	0	0	0	0	0	0	0	0	0	0	0	0	0	0	0	0	0	0	0	0	0	0	0	0	0	0	0	0	0	0	0	0	0	0	0	0	0	0	0	0	0	0	0	0
hsa-miR-646	0	0	0	0	0	0	0	0	0	0	0	0	0	0	0	0	0	0	0	0	0	0	0	0	0	0	0	0	0	0	0	0	0	0	0	0	0	0	0	0	0	0	0	0	0	0	0	0	0
hsa-miR-647	0	0	0	0	0	0	0	0	0	0	0	0	0	0	0	0	0	0	0	0	0	0	0	0	0	0	0	0	0	0	0	0	0	0	0	0	0	0	0	0	0	0	0	0	0	0	0	0	0
hsa-miR-648	0	0	0	0	0	0	0	0	0	0	0	0	0	0	0	0	0	0	0	0	0	0	0	0	0	0	0	0	0	0	0	0	0	0	0	0	0	0	0	0	0	0	0	0	0	0	0	0	0
hsa-miR-649	0	0	0	0	0	0	0	0	0	0	0	0	0	0	0	0	0	0	0	0	0	0	0	0	0	0	0	0	0	0	0	0	0	0	0	0	0	0	0	0	0	0	0	0	0	0	0	0	0
hsa-miR-6499-3p	0	0	0	0	0	0	0	0	0	0	0	0	0	0	0	0	0	0	0	0	0	0	0	0	0	0	0	0	0	0	0	0	0	0	0	0	0	0	0	0	0	0	0	0	0	0	0	0	0
hsa-miR-6499-5p	0	0	0	0	0	0	0	0	0	0	0	0	0	0	0	0	0	0	0	0	0	0	0	0	0	0	0	0	0	0	0	0	0	0	0	0	0	0	0	0	0	0	0	0	0	0	0	0	0
hsa-miR-650	0	0	0	0	0	0	0	0	0	0	0	0	0	0	0	0	0	0	0	0	0	0	0	0	0	0	0	0	0	0	0	0	0	0	0	0	0	0	0	0	0	0	0	0	0	0	0	0	0
hsa-miR-6500-3p	0	0	0	0	0	0	0	0	0	0	0	0	0	0	0	0	2.31569	0	0	0	0	0	0	0	0	0	0	0	0	0	0	0	0	0	0	0	0	0	0	0	0	0	0	0	0	0	0	0	0
hsa-miR-6500-5p	0	0	0	0	0	0	0	0	0	0	0	0	0	0	0	0	0	0	0	0	0	0	0	0	0	0	0	0	0	0	0	0	0	0	0	0	0	0	0	0	0	0	0	0	0	0	0	0	0
hsa-miR-6501-3p	0	0	0	0	0	0	0	0	0	0	0	0	0	0	0	0	0	0	0	0	0	0	0	0	0	0	0	0	0	0	0	0	0	0	0	0	0	0	0	0	0	0	0	0	0	0	0	0	0
hsa-miR-6501-5p	0	0	0	0.500187	2.18916	4.93869	0	0.905056	0	6.15437	0.114718	0	0	0	0	0	0	2.19114	0.620996	0	0	14.2015	0	0	0	1.03342	0	0	0	0	0	0	8.32054	0	0	0	0	0	0	0	0	0	0	4	14	45	0	11	0
hsa-miR-6502-3p	0	0	0	0	0	0	0	0	0	0	0	0	0	0	0	0	0	0	0	0	0	0	0	0	0	0	0	0	0	0	0	0	0	0	0	0	0	0	0	0	0	0	0	0	0	0	0	0	0
hsa-miR-6502-5p	0	0	0	0	0	0	0	0	0	0	0	0	0	0	0	0	0	0	0	0	0	0	0	0	0	0	0	0	0	0	0	0	0	0	0	0	0	0	0	0	0	0	0	0	0	0	0	0	0
hsa-miR-6503-3p	0	0	0	0	0	0	0	0	0	0	1.37679	0	0	0	0	0	4.63138	0	0	0	0	0	0	0	1.77064	11.365	0	0	0	3.17588	0	0	0	0	0	0	0	9.58794	0	0	0	0	0	0	0	0	0	0	0
hsa-miR-6503-5p	0	0	0	0	0	0	0	0	0	0	0.688396	0	0	0	0	0	0	0	0	0	0	0	0	0	0.885199	0	0	0	0	0	0	0	0	0	0	0	0	0	34.4712	0	0	0	0	0	0	0	0	0	0
hsa-miR-6504-3p	0	0	0	0	0	0	0	0	0	0	0	0	0	0	0	0	0	0	0	0	0	0	0	0	0	0	0	0	0	0	0	0	0	0	0	0	0	0	0	0	0	0	0	0	0	0	0	0	0
hsa-miR-6504-5p	0	0	0	0	0	0	0	0	0	0	0	0	0	0	0	0	0	0	0	0	0	0	0	0	0	0	0	0	0	0	0	0	0	0	0	0	0	0	0	0	0	0	0	0	0	0	0	0	0
hsa-miR-6505-3p	0	0	0	0	0	1.53647	0	1.64561	0	0	0.458959	2.60657	0	0	0	0	0	0.973754	2.69098	0	0	0	0	13.4462	0	0	0	0	0	0	0	4.36986	0	0	0	0	0	0	0	0	0	0	0	0	0	14	0	20	0
hsa-miR-6505-5p	0	0	0	0	0	0	0	0	0	0	0	0	0	0	0	0	0	0	0	0	0	0	0	0	0	0	0	0	0	0	0	0	0	0	0	0	0	0	0	0	0	0	0	0	0	0	0	0	0
hsa-miR-6506-3p	0	0	0	0	0	0	0	0	0	0	0	0	0	0	0	0	0	0	0	0	0	0	0	0	0	0	0	0	0	0	0	0	0	0	0	0	0	0	0	0	0	0	0	0	0	0	0	0	0
hsa-miR-6506-5p	0	0	0	0	0	0	0	0	0	0	0	0	0	0	0	0	0	0	0	0	0	0	0	0	0	0	0	0	0	0	0	0	0	0	0	0	0	0	0	0	0	0	0	0	0	0	0	0	0
hsa-miR-6507-3p	0	0	0	0	0	0	0	0	0	0	0	0	0	0	0	0	0	0	0	0	0	0	0	0	0	0	0	0	0	0	0	0	0	0	0	0	0	0	0	0	0	0	0	0	0	0	0	0	0
hsa-miR-6507-5p	0	0	0	0	0	0	0	0	0	0	0	0	0	0	0	0	0	0	0	0	0	0	0	0	0	0	0	0	0	0	0	0	0	0	0	0	0	0	0	0	0	0	0	0	0	0	0	0	0
hsa-miR-6508-3p	0	0	0	0	0	0	0	0	0	0	0	0	0	0	0	0	0	0	0	0	0	0	0	0	0	0	0	0	0	0	0	0	0	0	0	0	0	0	0	0	0	0	0	0	0	0	0	0	0
hsa-miR-6508-5p	0	0	0	0	0	0	0	0	0	0	0	0	0	0	0	0	0	0	0	0	0	0	0	0	0	0	0	0	0	0	0	0	0	0	0	0	0	0	0	0	0	0	0	0	0	0	0	0	0
hsa-miR-6509-3p	0	0	0	0	0	0	0	0	0	0	0	0	0	0	0	0	0	0	0	0	0	0	0	0	0	0	0	0	0	0	0	0	0	0	0	0	0	0	0	0	0	0	0	0	0	0	0	0	0
hsa-miR-6509-5p	0	0	0	0	0	0	0	0	0	0	0	0	0	0	0	0	0	2.19114	0	0	0	0	0	0	0.295066	0	0	0	0	0	0	0	0	0	0	0	0	0	0	0	0	0	0	0	0	0	0	0	0
hsa-miR-651-3p	0	0	0	0	0	0	0	0	0	0	0	0	0	0	0	0	0	0	0	0	0	0	0	0	0	0	0	0	0	0	0	0	0	0	0	0	0	0	0	0	0	0	0	0	0	0	0	0	0
hsa-miR-651-5p	0	20.7917	0	2.37582	5.62917	1.75599	0	4.4431	0	5.50661	0.917833	4.41106	0	0	0	0	9.26275	0	2.89798	12.3239	0	4.73375	0	0	7.96727	9.29817	0	10.3887	9.20845	0	66.5454	0.971162	0	10.62	0	0	10.8228	0	0	0	0	57	0	19	36	16	0	54	0
hsa-miR-6510-3p	0	0	0	0	0	1.97545	0	0	0	0	0	0	0	0	0	0	0	0	0	0	0	0	0	0	0	0	0	0	0	0	0	0	0	0	0	0	0	0	0	0	0	0	0	0	0	18	0	0	0
hsa-miR-6510-5p	0	0	0	0	0	0	0	0	0	0	0	0	0	0	0	0	0	0	0	0	0	0	0	0	0	0	0	0	0	0	0	0	0	0	0	0	0	0	0	0	0	0	0	0	0	0	0	0	0
hsa-miR-6511a-3p	0	0	0	1.12538	7.03647	3.29246	0	6.00644	9.68344	4.53497	1.83567	0	0	0	0	0	0	2.92146	4.76097	0	10.0673	22.2126	0	0	1.77064	14.4653	13.5167	0	25.3245	0	0	5.34102	12.4815	0	0	1.51138	2.2549	0	0	0	0	0	0	9	45	30	0	73	10
hsa-miR-6511a-5p	0	0	0	0	0	0	0	0	0	0	0	0	0	0	0	0	0	0	0	0	0	0	0	0	0	0	0	0	0	0	0	0	0	0	0	0	0	0	0	0	0	0	0	0	0	0	0	0	0
hsa-miR-6511b-3p	0	0	0	0	0	0	0	2.05698	0	0	2.52406	7.41855	0	12.5202	0	0	7.41009	2.19114	3.31198	6.75828	3.06394	5.09806	0	0	0	0	0	0	6.90592	7.93814	0	2.42791	0	0	0	16.6254	0	0	0	0	0	0	0	0	0	0	0	25	0
hsa-miR-6511b-5p	0	0	0	0	0	0	0	0	0	0	0	0	0	0	0	0	0	0	0	0	0	0	0	0	0	0	0	0	0	0	0	0	0	0	0	0	0	0	0	0	0	0	0	0	0	0	0	0	0
hsa-miR-6512-3p	0	0	0	0	0	0	0	0	0	0	0	0	0	0	0	0	0	0	0	0	0	0	0	0	0	0	0	0	0	0	0	0	0	0	0	0	0	0	0	0	0	0	0	0	0	0	0	0	0
hsa-miR-6512-5p	0	0	0	0	0	0	0	0	0	0	0	0	0	0	0	0	0	0	0	0	0	0	0	0	0	0	0	0	0	0	0	0	0	0	0	0	0	0	0	0	0	0	0	0	0	0	0	0	0
hsa-miR-6513-3p	0	0	0	0.750253	2.34552	0	0	0.822782	0	3.56301	4.9334	2.80716	0	0	0	0	0	1.70426	0.620996	2.38537	0	0	0	0	6.78701	2.06684	3.38048	7.41949	3.45296	0	0	3.39907	0	0	0	0	0	0	0	0	0	0	0	6	15	0	0	10	0
hsa-miR-6513-5p	0	0	0	0	0	0	0	0	0	0	0.344155	0	0	0	0	0	0	0	0	0	0	0	0	0	0	0	0	0	0	0	0	0	0	0	0	0	0	0	0	0	0	0	0	0	0	0	0	0	0
hsa-miR-6514-3p	0	0	0	0	0	0	0	0	0	0	0.458959	0	0	0	0	0	0	0	0	0	0	0	0	0	0.885199	0	0	0	0	0	0	0	0	23.3657	0	0	0	0	0	0	0	0	0	0	0	0	0	0	0
hsa-miR-6514-5p	0	0	0	2.25076	2.65823	1.20725	0	0	0	0	0.573677	0	0	0	0	47.0384	0	0	0.206999	0	0	0	0	0	0.295066	4.13238	0	0	0	0	0	0	0	0	0	0	0	0	0	0	0	0	0	18	17	11	0	0	0
hsa-miR-6515-3p	0	0	0	0	0	0	0	0.987378	0	0	0	0	0	0	0	0	12.9675	0	0	0	3.72054	0	0	0	0	2.06684	0	0	4.60506	9.52608	0	0	0	0	0	0	0	0	0	0	0	0	0	0	0	0	0	12	0
hsa-miR-6515-5p	0	0	0	0	0	0	0	0	0	0	0	0	0	0	0	0	0	0	0	0	0	0	0	0	0	0	0	0	0	0	0	0	0	0	0	0	0	0	0	0	0	0	0	0	0	0	0	0	0
hsa-miR-6516-3p	0	0	0	0	0	0	0	0	0	0	0	0	0	0	0	0	0	0	0	0	0	0	0	0	0	0	0	0	0	0	0	0	0	0	0	0	0	0	0	0	0	0	0	0	0	0	0	0	0
hsa-miR-6516-5p	0	0	0	0	0	0	0	0	0	0	0	0	0	0	0	0	0	0	0	0	0	0	0	0	0	0	0	0	0	0	0	0	0	0	0	0	0	0	0	0	0	0	0	0	0	0	0	0	0
[truncated: 1,158 more rows]
[truncated: 31 more columns]
